# Supplementary material for: Empathic nonverbal behavior increases ratings of both warmth and competence in a medical context
Source: PLoS One. 2017 May 15;12(5):e0177758. doi: 10.1371/journal.pone.0177758 (PMC5432110; doi:10.1371/journal.pone.0177758)
Supplement: S3 File — Data used for all analyses. (XLSX) [file pone.0177758.s003.xlsx]

## Sheet: Nonverbal_empathy_study_1c
subid	study	condcoat	condemp	COMP1	COMP2	COMP3	COMP4	COMP5	WARM1	WARM2	WARM4	WARM3	CARE1	CARE2	CARE3	CARE4	CARE5	CARE6	CARE7	CARE8	CARE9	CARE10	PANASPOS1	PANASNEG1	PANASPOS2	PANASNEG2	PANASPOS3	PANASNEG3	PANASNEG4	PANASNEG5	PANASPOS4	PANASPOS5	PANASNEG6	PANASPOS6	PANASNEG7	PANASPOS7	PANASNEG8	PANASPOS8	PANASPOS9	PANASNEG9	PANASPOS10	PANASNEG10	sex
591	3	0	0	1	5	1	1	1	1	1	1	1	1	1	1	1	1	1	1	1	1	1	1	1	1	1	1	1	1	1	1	1	1	1	1	1	1	1	1	1	1	1	0
259	2	1	0	3	3	4	2	3		2	3	3	1	2	1	1	1	1	1	1	1	1	1	1	1	1	1	1	1	1	1	1	1	1	1	1	1	1	1	1	1	1	0
710	3	1	0	4	4	2	1	4	2	2	3	3	1	1	1	1	1	1	2	3	1	1	1	1	1	1	1	1	1	1	1	1	1	1	1	1	1	1	1	1	1	1	0
1065	4	1	0	3	3	3	3	3	3	2	1	2	1	6	1	1	1	1	2	1	6	2	1	1	1	1	1	1	1	1	1	1	1	1	1	1	1	1	1	1	1	1	0
987	3	0	0	1	1	1	1	1	1	1	1	1	6	6	6	6	6	6	6	6	6	6	1	1	1	1	1	1	1	1	1	1	1	1	1	1	1	1	1	1	1	1	0
604	3	1	0	1	4	1	1	1	1	1	1	1	1	1	1	1	1	1	1	1	1	1	1	1	1	1	1	1	1	1	1	1	1	1	1	1	1	1	1	1	2	1	0
744	3	0	0	3	4	2		3	2	2	1	2	2	3	2	1	2	1	2	1	2	2	1	2	1	1	1	1	2	1	1	1	1	1	1	1	2	1	2	2	1	2	0
250	2	1	0	3	3	1	1	2	1	1	1	1	1	1	1	1	1	1	1	1	1	1	1	4	1	4	1	1	3	3	1	1	5	3	1	1	3	1	1	4	1	1	0
609	3	0	0	2	3	1	4	2	2	1	1	1	1	2	1	1	1	1	1	1	1	2	1	5	1	5	1	1	5	4	1	1	4	2	4	1	5	1	1	5	2	5	0
1000	4	1	0	1	1	2	1	1	1	1	2	1	1	1	1	2	1	1	2	1	1	2	1	2	1	2	1	1	1	1	1	1	2	2	1	1	1	1	2	1	1	1	0
228	2	0	1	3	3	3		3		2	3	2	1	1	1	1	1	1	2	3	1	2	1	1	1	1	1	1	1	1	1	1	3	2	1	1	1	1	2	1	1	1	0
656	3	0	0	3	1	2	1	3	1	1	1	1	1	2	2	1	2	1	2	1	1	2	3	1	1	1	1	1	1	1	1	1	1	1	1	1	1	1	1	1	1	1	0
343	2	0	1	4	4	3	4	4	4	4	3	4	2	2	2	2	2	2	2	2	2	2	1	1	1	1	1	1	1	1	1	1	1	2	1	1	1	1	2	1	1	1	0
483	2	0	1	4	4	4	1	4		4	4	4	4	2	3	2	3	4	4	3	4	3	1	3	1	2	1	1	2	1	1	1	1	2	1	1	3	2	1	2	1	2	0
1306	4	1	1		4	1			4	5	4	5	4	3	4	4	5	4	4	4	4	5	2	1	1	1	1	1	1	1	1	1	1	1	1	1	1	1	2	1	1	1	0
296	2	0	0		2	3				1	2	1	1	1	1	1	1	1	1	2	1	2	2	3	1	4	1	1	4	3	1	1	3	1	1	1	3	1	3	3	1	2	0
384	2	1	1			4							2	1	1	1	1	1	2	1	1	1	1	1	1	1	1	1	1	1	1	1	1	1	1	1	1	2	2	1	2	1	0
358	2	1	0	4	4	3	1	4	3	3	3	3	2	2	2	1	2	1	2	1	1	1	1	1	1	1	2	1	1	1	1	1	1	2	1	1	1	1	2	1	1	1	0
735	3	1	1	3	4	4	1	3	3	2	4	2	2	2	1	1	2	2	2	2	1	1	2	1	1	2	1	1	1	2	1	1	2	2	1	1	1	1	2	1	1	1	0
1122	4	0	1	3	4	3	3	3	4	2	3	4	2	2	2	2	2	1	2	2	1	1	2	1	1	1	1	1	1	1	1	1	1	1	1	3	2	1	1	1	1	1	0
1184	4	0	0	2	4	3	1	3	2	1	1	1	3	2	1	1	2	1	4	1	2	1	1	4	1	4	1	4	5	1	1	1	4	2	4	1	4	2	2	2	1	4	0
794	3	1	0	5	5	4	4	3	2	2	2	1	2	1	2	1	2	1	3	3	2	2	1	2	1	2	1	1	1	3	1	1	3	2	1	1	2	2	2	2	1	1	0
800	3	1	0	2	2	3	3	4	3	2	4	2	3	2	4	3	2	2	2	2	2	3	1	3	1	3	2	3	1	2	1	1	2	1	3	2	2	1	1	2	2	3	0
580	2	0	1	5	5	4	2	4		4	4	4	5	2	3	3	3	4	5	3	3	5	1	1	1	1	1	1	1	1	1	1	2	3	1	1	1	1	2	1	1	1	0
1297	4	0	1	5	4	1	1	5	4	4	4	5	4	6	4	5	5	5	4	3	3	3	2	1	1	1	1	1	1	1	1	1	1	2	1	1	1	1	2	1	1	1	0
276	2	0	0	4	3	4	1	3	3	2	2	2	1	1	1	1	1	1	2	2	1	2	1	1	1	1	1	1	1	1	2	1	1	3	1	1	1	1	1	1	2	1	0
660	3	0	0	3	3	4	4	3	2	1	3	1	1	1	1	1	1	1	2	2	1	2	1	4	1	3	1	1	4	2	1	1	2	2	1	1	4	2	3	3	1	4	0
1011	4	0	0	2	2	2	1	2	1	1	2	1	1	2	1	1	2	1	2	1	1	2	1	1	1	1	2	1	1	2	1	2	2	1	1	1	1	2	2	1	1	1	0
285	2	1	0	4	4	2		3	2	2	2	2	1	6	1	1	2	2	3	2	1	2	3	1	1	1	1	1	1	1	1	1	1	1	1	1	1	1	3	1	1	1	0
831	3	1	1	4	4	3	2	3	3	4	4	4	3	3	3	3	3	3	3	3	3	3	2	1	1	1	1	1	1	1	1	1	2	1	2	1	1	2	3	2	1	1	0
1242	4	1	0	3	3	3	1	4	3	3	3	3	4	4	4	4	5	4	4	4	5	4	2	2	1	2	1	1	1	2	1	1	2	2	1	2	1	1	2	2	1	2	0
1265	4	0	1	4	5		1	5		4	5	4	4	3	4	6	5	5	4	4	4	4	1	2	1	3	1	1	4	1	1	1	1	2	1	1	4	1	4	2	1	4	0
695	3	0	0	4	4			4		1	5		1	1	1	1	1	1	2	1	1	1	2	1	1	1	1	1	1	1	1	1	2	3	1	1	1	1	3	1	1	1	0
734	3	1	1	3	2	2	1	2	2	2	2	2	2	2	1	2	2	2	1	2	2	2	2	1	1	1	1	1	1	1	1	1	1	2	1	2	2	1	3	1	1	1	0
709	3	1	0	4	5	4	1	4	3	1	3	2	1	6	1	1	2	1	3	1	1	1	1	2	1	1	1	1	2	1	1	1	1	3	1	1	2	2	3	2	1	2	0
436	2	0	0	4	4	4	2	4	4	3	3	4	3	2	2	2	2	3	3	3	3	3	2	1	1	1	1	1	1	1	1	1	1	2	1	1	1	1	3	1	2	1	0
404	2	0	0	3	3	3	3	3	3	3		3	3	3	3	2	2	3	3	3	3	3	2	2	1	2	1	1	3	2	1	1	1	3	1	1	2	1	2	1	2	3	0
810	3	0	1	3	3	3	1	4	3	3	3	3	3	3	3	3	3	4	4	2	3	3	1	1	1	1	1	1	1	1	1	1	1	3	1	1	1	1	3	1	2	1	0
853	3	1	0	4	3	2	2	4	3	3	3	4	3	6	2	2	2	2	3	2	6	6	2	1	1	1	1	1	1	1	1	1	1	3	1	1	1	1	3	2	1	1	0
492	2	0	0	4	4	4	3	4	4	4	4	4	4	3	4	4	4	4	4	4	4	4	2	1	1	1	1	1	1	1	1	1	1	3	1	1	1	1	3	1	1	1	0
523	2	1	1	4	4	3	1	4	3	4	4	4	5	5	4	3	4	5	5	4	4	5	3	1	1	1	1	1	1	1	1	1	1	1	1	1	1	2	3	1	1	1	0
667	3	1	0	3	4	4	3	4	2	1	2	2	1	1	1	1	1	1	1	1	1	1	3	3	1	4	2	2	4	3	1	1	4	1	3	1	5	2	2	4	2	4	0
1044	4	0	0	3	3	1	1	3	1	1	1	2	1	1	1	1	4	1	1	1	1	3	1	1	1	1	1	1	1	1	1	1	1	4	1	1	1	1	4	1	1	1	0
1130	4	0	0	3	3	2	2	3	2	2	2	2	2	1	2	2	2	1	2	2	2	2	2	2	1	2	2	1	2	1	1	1	2	2	1	1	3	1	3	2	2	2	0
1153	4	0	1	4	3					3	3		2	2	3	1	2	2	3	1	1	2	2	2	1	3	1	1	2	2	1	1	3	2	1	1	2	2	4	2	1	2	0
835	3	1	1	4	5	3	1	4	3	3	5	4	3	2	3	1	2	3	4	2	2	2	2	1	1	1	1	1	1	1	1	1	1	3	1	1	1	1	3	2	2	1	0
372	2	0	1	5	5			4	4	2	3	3	2	1	2	1	2	2	5	4	2	3	2	1	1	1	2	1	1	1	1	1	2	2	1	1	1	1	3	2	2	1	0
353	2	0	0	4	3	4	2	4	4	4	4	4	2	3	3	3	4	3	3	4	2	3	3	1	1	1	2	1	1	1	1	1	2	1	1	1	1	3	2	1	1	1	0
845	3	0	1	4	4	4	4	4	4	4	4	4	3	3	3	3	3	3	3	3	3	3	1	1	1	1	1	1	1	1	1	1	1	3	1	1	1	1	3	1	3	1	0
390	2	1	1	2	4	3		3		3	3	3	3	6	3	6	3	3	3	2	2	2	2	1	1	1	1	1	1	1	1	1	1	3	1	1	1	1	3	1	2	1	0
387	2	1	0		4	3				4	5		2	5	3	5	3	4	5	3	5	5	4	1	1	1	1	1	1	1	1	1	1	1	1	1	1	1	4	1	1	1	0
762	3	1	0	3	3	3	2	2	1	1	2	2	2	1	1	1	2	1	2	1	1	1	1	1	1	1	3	1	1	1	1	1	1	3	1	1	1	4	1	1	1	1	0
212	2	0	0	2	4	3	1	2	1	1	1	1	1	2	1	1	2	2	2	1	1	2	3	3	1	2	1	1	3	1	1	1	1	3	1	1	4	1	4	2	1	2	0
368	2	1	1	5	4	2	1	4	2	1	1	1	2	1	1	1	1	1	3	2	1	4	3	1	1	1	2	1	1	1	1	1	1	2	1	1	1	1	3	4	2	1	0
689	3	0	0	4	4	4		4	3	2	3	2	1	3	1	2	2	1	1	4	2	4	2	1	1	1	1	1	1	1	2	1	1	3	1	1	1	2	3	1	1	1	0
896	3	0	1	4	4	1	1	4	3	4	5	4	4	2	4	3	4	4	4	3	2	2	2	1	1	1	2	2	2	1	2	2	2	2	1	1	1	2	2	1	1	2	0
445	2	0	1	5	5	3	4	5	5	4	4	4	3	3	4	3	4	4	4	4	3	4	2	1	1	1	2	1	1	1	1	2	1	2	1	1	1	2	2	1	2	1	0
468	2	1	1	4	4	3	3	5	4	4	5	5	4	6	4	4	5	4	5	3	3	4	2	1	1	1	1	1	1	1	1	1	1	3	1	1	1	3	2	1	2	1	0
494	2	0	0	4	5	4	3	5	3	4	4	5	4	4	5	4	5	4	5	4	3	5	1	4	1	2	2	1	2	2	1	1	3	3	1	1	3	1	4	4	2	2	0
999	4	1	0	1	1	1	1	2	1	1	1	1	1	1	1	1	1	1	1	1	1	1	1	1	1	1	1	1	1	1	1	1	1	5	1	1	1	1	5	1	1	1	0
1068	4	1	0	3	2	3		2	3	1	1	2	1	1	1	1	1	1	1	1	1	1	2	1	1	1	2	1	1	1	1	1	1	4	1	1	1	1	4	1	1	1	0
666	3	1	0	3	5	5		5	1	1	1	3	1	1	1	1	1	1	1	1	1	1	1	3	1	3	3	1	4	2	1	1	2	4	1	1	2	1	4	1	1	2	0
221	2	1	0	2	3	3		2	3	1	3	1	1	1	1	1	1	1	2	1	1	1	3	4	1	3	2	2	4	2	1	1	4	4	2	1	4	1	3	4	1	4	0
248	2	1	0	3	3	3	3	4	2	2	3	2	1	2	1	2	1	1	2	2	1	1	2	4	1	4	3	1	3	2	1	1	4	3	1	1	4	2	3	3	1	4	0
320	2	0	0	3	4	4	4	3	2	1	2	3	2	1	2	1	1	1	3	1	1	1	2	3	1	3	2	1	3	3	1	1	3	3	1	1	3	1	3	3	3	3	0
241	2	0	0	3	2	3	3	4	1	1	1	3	1	2	1	1	2	1	1	2	3	1	3	1	1	1	1	1	1	1	1	1	1	3	1	1	1	3	3	1	1	1	0
1118	4	1	0	2	2	3	2	3	4	3	3	3	2	2	1	1	2	2	1	2	2	1	2	2	1	1	3	1	1	2	1	2	3	2	3	3	2	2	1	3	1	1	0
234	2	0	0	3	3	4	1	3	3	1	2	4	1	1	1	1	3	2	2	3	1	1	2	1	1	1	1	1	1	1	1	1	2	3	1	1	2	2	3	1	3	1	0
716	3	0	0		4	2	1	4	2	2	3	3	1	1	1	1	2	2	3	4	2	2	3	3	1	2	1	1	3	1	1	1	2	3	1	1	4	1	4	3	2	3	0
337	2	1	1	4	4	1	2	3	2	1	2	2	2	2	4	2	1	2	4	3	1	2	2	1	1	2	1	1	2	1	1	1	2	3	1	2	2	1	3	2	3	2	0
1187	4	1	1	3	3			2	4	3	3	4	3	2	3	1	4	3	3	2	2	3	4	4	1	4	1	1	5	2	1	1	4	4	1	1	4	1	3	4	1	4	0
1195	4	1	0	3	4	3	3	3	3	2	4	2	3	3	1	2	4	2	4	4	3	4	3	1	2	1	1	1	1	1	1	1	1	3	1	1	2	1	2	2	3	2	0
870	3	1	1	3	2	4		3	3	2	4	3	4	4	5	6	3	2	4	3	4	4	3	1	2	1	2	1	1	1	1	1	2	2	1	1	2	1	3	2	2	1	0
467	2	1	1	4	4	3	3	4	3	4	5	4	4	6	5	6	4	4	5	3	6	3	3	1	1	1	2	1	1	1	1	2	1	3	1	1	1	1	3	1	1	1	0
966	3	1	1	5	5	5	1	4	4	5	5	5	5	6	5	6	5	5	5	3	6	4	2	1	1	1	1	1	1	1	1	1	1	4	1	1	1	1	4	1	2	1	0
634	3	1	0	2	2	4	4	2	1	1	1	2	1	1	1	1	1	1	1	1	1	1	2	3	1	4	1	1	3	1	1	1	3	3	1	1	3	2	4	1	3	2	0
281	2	1	0	4	4	4	3	5	2	2	2	1	1	1	1	1	1	1	1	1	1	1	3	1	1	2	1	1	1	1	1	1	1	3	1	1	1	3	4	1	1	1	0
645	3	0	0	3	4	5	1	4	3	1	3	2	1	1	1	1	1	1	2	1	1	1	3	2	1	1	1	1	1	1	2	1	1	2	1	2	1	3	2	2	2	1	0
1028	4	1	0	2	3	2		3	3	2	2	1	1	1	1	1	2	1	1	2	1	1	1	1	1	1	3	1	1	1	1	2	1	2	1	1	1	3	4	1	1	1	0
1038	4	1	1	3	4			4	3	2	3	3	1	1	2	1	1	1	2	2	1	1	2	4	1	4	1	2	4	4	1	2	4	4	1	1	4	2	3	4	2	4	0
322	2	0	0	3	2	4	1	3	4	3	3	3	2	2	2	1	1	1	2	1	1	1	3	1	1	1	2	1	1	1	1	1	2	3	1	1	1	2	3	1	2	1	0
319	2	0	0	3	4	3	1	3	1	1	2	1	2	1	1	2	1	1	4	1	1	1	3	1	1	1	1	1	1	1	1	1	1	4	1	1	1	1	3	1	3	1	0
1037	4	1	1	3	4	4	3	3	3	2	3	3	1	1	1	2	2	2	2	3	1	1	2	1	1	1	2	1	1	1	2	1	1	3	1	1	1	2	4	1	1	1	0
1089	4	0	0	4	4			4	2	1	1	2	1	2	1	1	2	1	2	3	2	2	4	2	1	2	1	1	2	2	1	1	1	4	1	1	3	1	4	2	1	2	0
743	3	0	0	3	4	2	3	3	3	3	2	3	2	2	1	2	1	1	3	2	2	2	3	3	1	3	2	1	3	2	1	1	3	3	1	1	3	2	3	2	2	3	0
1183	4	0	0	2	4	4	4	2	2	1	2	2	3	2	1	2	2	2	3	1	1	2	3	1	2	1	1	1	1	1	3	2	1	2	1	2	2	1	2	1	1	1	0
195	2	1	1	1	5	5	3	1	5	1	1	5	1	2	2	3	3	3	2	1	3	3	2	1	2	3	3	3	3	2	2	2	3	2	3	1	3	1	1	2	3	3	0
444	2	1	1	5	5	3	2	5	3	4	4	4	3	2	2	3	2	3	4	2	2	1	3	1	1	1	2	1	1	1	2	1	1	1	1	1	1	1	5	1	2	1	0
1223	4	1	1	5	4	2	3	5	3	3	4	4	3	2	3	3	4	3	4	2	3	3	4	2	1	2	2	1	2	1	1	1	1	2	2	1	3	3	3	3	1	2	0
850	3	1	0	4	1	4	1	5	2	2	3	3	3	6	2	2	3	3	3	3	3	3	2	1	1	1	2	1	1	1	1	1	1	3	1	1	1	3	4	1	1	1	0
1202	4	0	1	4	5	3		4	3	3	4	4	3	2	5	4	2	2	5	4	6	4	3	4	1	3	1	1	2	1	1	1	2	2	1	1	5	2	5	3	2	3	0
568	2	0	1	5	4	2	2	5	3	5	5	4	5	4	4	4	4	4	4	4	6	3	3	1	1	1	1	1	1	1	1	1	1	3	1	2	1	2	4	1	1	1	0
947	3	1	0	4	4	3	4	4	3	4	3	3	5	4	5	5	5	4	5	2	5	5	3	1	2	1	3	1	3	1	2	1	1	1	1	1	3	2	1	4	3	4	0
573	2	0	1	5	5	3	1	5	5	5	5	5	5	5	5	4	5	4	5	4	4	4	2	1	2	1	1	1	1	1	1	1	1	3	1	1	1	2	3	2	3	1	0
1097	4	0	1	5	4	3	1	4	3	2	2	4	1	1	1	1	1	1	3	1	1	1	3	1	1	1	2	1	1	1	1	1	1	3	1	1	1	3	4	1	1	1	0
603	3	1	0	1	1	1	1	1	1	1	1	1	1	3	1	1	1	1	2	1	1	1	1	4	1	5	2	4	4	2	1	1	5	5	1	1	4	1	5	4	2	3	0
655	3	0	0	3	3	2		3	3	1	1	1	1	1	1	1	2	1	2	2	1	2	2	2	2	2	2	1	1	1	2	1	2	4	1	1	2	2	3	1	1	1	0
347	2	0	0	4	5	3		3		1	2	2	2	1	1	1	2	1	3	2	1	1	2	1	1	1	3	1	1	1	3	1	1	4	1	1	1	2	2	1	1	1	0
765	3	1	1	4	5	4	3	4	3	3	2	3	2	1	2	1	2	1	2	1	1	2	3	2	1	1	2	1	1	2	2	1	3	2	2	1	1	3	4	3	1	1	0
360	2	1	0	4	5	4	3	4	3	2	2	3	2	1	1	1	2	2	3	2	1	1	2	4	1	3	2	1	4	1	1	1	1	4	1	1	4	2	4	2	2	3	0
273	2	0	0	4	4	4		4	2	1	2	3	1	1	1	1	2	1	3	3	4	3	4	4	1	4	2	1	4	1	1	1	1	4	1	1	4	1	4	5	1	4	0
847	3	0	0	4	3	3	4	3	3	2	3	3	3	2	4	2	2	2	3	3	2	2	2	1	1	1	1	1	1	1	1	1	1	3	1	1	1	4	3	1	3	1	0
424	2	0	1	4	5	3	3	4	4	3	3	4	3	2	3	2	4	3	5	2	2	3	2	2	1	2	1	1	1	1	1	1	2	4	1	1	1	3	4	1	2	1	0
488	2	0	0	4	5	3	1	4	5	3	4	4	4	6	3	2	4	2	3	3	2	2	3	1	2	1	1	1	1	1	1	1	2	3	1	1	1	2	4	1	2	1	0
433	2	0	1	4	3	4	2	4	3	3	4	4	3	2	2	4	5	4	4	3	3	3	1	5	1	5	1	1	4	2	1	1	5	3	1	1	5	4	4	4	3	5	0
1240	4	0	0	3	4	4	1	4	3	4	3	5	4	2	4	4	5	5	5	3	2	1	1	3	1	4	3	2	4	1	1	1	2	1	1	2	3	3	3	3	4	2	0
612	3	0	0	2	4	5	2	2	1	1	2	1	1	1	1	1	1	1	2	1	1	1	3	3	2	2	2	2	3	2	2	2	2	2	2	2	3	2	2	2	2	3	0
623	3	1	0	2	3	2	2	2	2	1	2	2	1	1	1	1	2	1	2	1	1	1	2	5	2	5	2	2	5	4	1	2	5	3	2	1	5	3	3	5	2	5	0
1106	4	1	0			4	3		1	1	1	1	1	1	1	1	1	1	3	1	1	4	4	4	1	2	2	1	4	3	1	1	3	3	3	1	4	3	4	1	1	3	0
1087	4	0	0	4	3			3		2	3	2	1	1	2	1	3	1	3	3	1	1	2	1	1	2	3	1	1	1	2	2	2	3	1	1	1	3	2	1	2	1	0
876	3	1	0	3	3	3	3	3	3	1	3	2	4	2	1	2	2	2	3	1	1	1	3	2	2	2	2	2	2	3	2	2	3	2	3	2	3	2	2	2	2	2	0
371	2	0	1	5	5	4	2	5	4	2	4	2	2	3	3	2	2	1	1	3	2	2	3	1	1	2	1	1	3	1	1	2	1	4	1	2	3	2	4	1	1	3	0
1078	4	1	1	4	3			3		3	3		1	2	2	6	1	2	4	1	1	3	3	1	1	1	1	1	1	1	2	1	1	3	1	1	1	2	4	1	3	1	0
890	3	0	1	4	5	3	3	4	4	5	5	4	4	3	3	3	3	4	4	3	2	2	3	2	1	1	1	1	2	1	3	1	1	3	1	1	2	2	3	1	3	2	0
302	2	1	0	1		2		3	2	2	2	1	2	4	1	1	4	2	4	5	4	5	1	3	1	4	2	1	3	2	1	2	3	3	1	2	5	2	5	3	2	4	0
505	2	1	1	5	4	3	1	5	5	4	4	3	4	3	3	4	4	4	4	5	3	4	4	4	1	4	1	1	4	2	1	1	1	4	2	1	5	2	5	4	1	4	0
524	2	1	1	4	4	4	1	4	4	4	4	4	5	5	5	2	5	4	4	2	4	3	3	1	1	1	2	1	1	1	2	1	1	4	1	1	1	1	3	1	3	1	0
976	3	0	1	5	4	5	2	5	4	5	5	5	5	4	5	5	5	5	5	5	4	5	3	1	2	1	2	1	1	1	2	2	1	1	1	2	1	2	3	1	2	1	0
222	2	1	0	2	3	2	2	3	2	1	1	2	1	1	1	1	1	1	2	1	1	1	3	3	2	3	2	1	4	1	2	2	3	3	1	1	3	2	3	3	2	3	0
1090	4	0	0	4	4	3	4	4	2	2	2	2	1	2	1	1	1	1	2	1	1	1	1	4	1	4	3	1	1	3	2	3	4	2	1	1	3	3	3	4	3	1	0
235	2	0	0	3	3			4		2	2	2	1	1	1	1	2	1	2	2	1	1	3	1	1	1	2	1	1	1	2	1	1	3	1	1	1	3	3	1	3	1	0
651	3	0	0	3	3			3	1	1	2	3	1	6	1	1	1	1	1	1	1	1	2	1	1	2	3	1	1	1	2	1	1	3	1	1	1	2	4	1	3	1	0
277	2	0	0	4	5		1	5	2	2	1		1	1	2	2	2	2	3	2	1	1	4	2	1	4	1	1	2	2	1	1	2	4	1	1	4	3	4	1	2	4	0
674	3	1	0	3	4	3	1	3	1	1	1	2	1	1	2	1	3	1	3	2	1	3	3	1	1	1	2	1	1	1	2	2	1	4	1	1	1	2	3	1	2	1	0
724	3	0	0	2	5	3	3		2	2		3	2	1	2	2	2	1	4	1	1	3	2	1	3	1	2	1	1	1	3	1	1	2	1	2	1	2	3	1	2	1	0
426	2	0	1	4	5	3	2	4	3	2	4	4	3	3	3	3	2	2	3	1	2	2	2	1	1	1	3	1	1	1	2	2	1	3	1	1	1	2	3	1	3	1	0
1272	4	0	0	4	4	3	1	4	3	3	3	2	4	3	2	3	3	2	4	3	3	4	3	3	2	2	2	1	2	1	2	1	2	3	2	2	2	2	3	3	2	3	0
893	3	0	1	4	4	1	2	4	3	4	4	4	4	2	5	4	2	4	5	2	3	3	4	2	1	4	2	1	4	1	1	1	4	3	2	1	4	3	3	4	3	4	0
888	3	1	1	4	4	3	2	4	4	2	3	3	4	4	3	3	4	3	3	3	3	4	4	1	1	1	1	1	1	1	2	1	1	4	1	1	1	3	4	1	1	1	0
923	3	0	1	5	4	4		4	3	4	5	5	4	3	3	3	4	3	3	4	4	3	2	2	1	2	2	1	3	1	2	1	1	3	1	1	3	4	4	1	2	2	0
1234	4	1	1	3	4	3	3	3	4	5	3	3	4	3	4	4	4	3	3	3	4	4	3	1	1	1	1	1	1	1	3	1	1	3	1	3	1	3	3	1	1	1	0
554	2	1	1	5	3	4	5	3	4	5	5	3	5	5	5	3	4	5	4	3	4	5	1	1	2	1	3	2	1	1	1	3	1	5	2	2	2	1	1	1	3	1	0
532	2	0	1	4	4	4	1	4	4	4	4	4	5	4	5	3	6	5	5	5	5	5	3	1	1	1	2	1	1	1	3	1	1	4	1	1	1	1	4	1	2	1	0
531	2	0	1	4	5	4	1	4	4	4	5	5	5	5	5	5	5	5	5	5	5	5	2	1	2	1	3	1	1	1	2	3	1	2	1	2	1	2	2	1	2	1	0
1358	4	0	1	5	5		1	5	1	5	5	5	5	6	5	5	4	5	5	4	6	5	1	4	3	5	3	1	5	1	1	1	2	5	2	1	5	1	5	5	1	5	0
572	2	0	1	5	5	5	1	5	5	5	5	5	5	5	5	5	5	5	5	5	5	5	3	1	1	1	1	1	1	1	1	1	1	5	1	3	1	1	5	1	1	1	0
206	2	1	1	2	3	4	3	4	2	4	2	2	1	1	1	1	1	1	1	1	1	1	1	3	3	3	2	3	2	3	3	3	3	3	2	2	3	2	2	2	2	2	0
232	2	0	0	3	3	3	3	3	2	1	2	2	1	1	1	1	1	1	2	1	1	2	3	1	2	1	3	1	1	1	1	2	1	2	1	3	1	3	2	1	2	1	0
238	2	0	0	3	3		2	3	1	1	1	2	1	1	1	1	2	1	2	1	1	2	3	3	1	1	3	3	4	1	1	1	2	4	1	2	4	4	2	4	2	4	0
729	3	1	1	3	5	4	4	4	3	2	2	4	2	1	1	1	1	2	3	1	2	1	3	1	1	1	2	1	1	1	2	1	1	3	1	2	1	3	4	1	2	1	0
351	2	0	0	4	5	3	1	3	1	1	4	3	2	1	1	1	2	2	3	3	2	2	4	1	1	1	3	1	1	1	1	1	1	4	1	1	2	1	5	2	2	1	0
1126	4	0	0	3	3	3	1	3	2	2	2	3	2	1	2	2	2	2	3	2	2	2	3	1	2	1	2	1	1	1	2	2	1	2	1	2	2	3	3	2	2	3	0
785	3	1	0	4	5	5	5	5	3	3	2	3	2	2	1	2	2	2	3	2	2	2	1	2	1	2	2	1	2	1	1	1	2	5	1	1	4	1	5	3	5	2	0
381	2	1	0	5	5	3	1	3		2	5	3	2	1	3	2	3	3	3	4	3	4	4	3	3	4	1	1	3	2	3	1	4	3	1	2	4	3	2	3	1	4	0
518	2	0	0	5	4	5		5		2	3	5	4	4	2	2	3	3	4	3	2	1	4	1	1	2	1	1	1	1	1	1	2	4	1	1	1	2	5	1	3	1	0
1280	4	1	1	5	1	4	2	5	2	3	3	4	4	3	2	4	2	3	3	4	3	4	4	3	1	2	2	2	3	1	2	1	3	4	1	1	2	3	3	2	2	1	0
1248	4	1	1	4	4			4		4	4	4	4	3	3	3	3	4	4	3	3	3	5	3	1	4	2	1	5	1	1	1	2	5	1	1	5	1	5	3	1	4	0
1207	4	0	1	4	5	3	1	3	3	1	4	4	3	6	2	6	3	2	4	2	6	3	3	2	1	1	3	1	2	1	3	1	2	4	1	1	3	1	4	3	2	2	0
925	3	0	1	5	4	2	4	4	2	4	3	3	4	5	4	3	4	4	4	4	3	2	2	3	2	3	2	3	3	2	2	3	2	2	3	3	4	2	2	2	3	3	0
526	2	1	1	4	4	1		5		4	4	4	5	1	2	2	5	5	5	4	4	5	4	2	1	3	1	1	3	1	1	2	1	3	1	2	2	3	4	2	2	2	0
1320	4	1	1	4	5	1		4	5	5	5	5	5	3	3	4	4	5	4	4	3	4	3	3	2	2	2	1	3	1	2	2	3	2	2	4	4	1	3	2	2	4	0
938	3	0	1	4	4	4	1	4	4	4	4	3	5	4	4	4	4	4	4	4	3	4	3	1	2	1	2	1	1	1	2	1	1	3	1	2	1	3	3	1	2	1	0
1375	4	1	0	5	5	5	2	4	5	4	5	5	5	4	3	4	5	5	5	4	2	4	3	2	1	1	3	2	1	2	3	2	2	3	2	1	2	3	3	2	1	2	0
904	3	0	1	4	4	4	1	4	4	4	4	4	4	4	4	4	4	4	5	4	4	5	2	1	1	1	2	1	1	1	2	2	1	4	1	1	1	2	4	1	3	1	0
1313	4	1	1	4	5	1	1	4	5	4	4	5	5	3	4	3	5	5	6	4	4	4	4	1	1	1	3	1	1	1	3	1	1	4	1	1	1	1	4	1	1	1	0
579	2	0	1	5	5	4	1	5	5	5	5	5	5	4	5	5	5	5	5	5	4	4	4	1	1	1	2	1	1	1	2	1	1	2	1	2	1	3	4	1	2	1	0
986	3	0	0	5	5	5	3	5	5	4	5	5	5	4	6	5	4	5	6	6	4	5	3	3	1	2	2	1	2	2	2	1	2	4	1	2	2	3	4	2	1	2	0
648	3	0	0	3	3	3	3	2	2	2	2	2	1	1	1	1	1	1	1	1	1	1	3	1	1	1	3	1	1	1	1	1	1	3	1	4	1	4	3	1	1	1	0
1127	4	0	0	3	5	4		4	1	2	2	3	2	1	1	2	1	1	2	1	1	1	4	1	1	1	1	1	1	1	1	1	1	3	1	1	1	5	3	1	4	1	0
283	2	1	0	4	5	5		3	4	2		3	1	2	3	1	1	1	1	2	1	1	3	1	1	1	1	1	1	1	1	3	1	5	1	1	1	2	4	1	3	1	0
718	3	1	0		5			3	3	1	5	3	1	2	1	1	1	1	3	2	1	3	3	3	1	3	3	1	1	5	1	1	5	3	1	1	1	5	3	1	3	1	0
346	2	0	0	4	4	3	2	4	3	3	4	3	2	2	2	1	1	2	3	2	1	1	3	1	1	1	3	1	1	1	3	2	1	3	1	1	1	2	3	1	3	1	0
1099	4	0	0	5				4	1	1	1	1	1	2	1	1	1	1	2	3	3	2	3	3	1	4	1	2	1	1	2	1	3	5	1	1	2	1	5	1	4	2	0
225	2	1	1	3	5	4	2	4	3	2	2	3	1	2	2	2	2	1	2	2	2	2	5	1	1	1	3	1	2	2	1	2	3	5	1	1	2	1	3	3	2	1	0
808	3	0	1	3	3	3		2	2	2	2	2	3	2	3	1	2	1	4	1	1	1	3	4	2	2	3	1	3	2	2	1	4	3	1	1	4	3	4	4	2	2	0
423	2	0	1	4	5	2	2	4	3	2	4	1	3	1	2	1	2	2	4	3	1	1	3	1	1	1	2	1	1	1	1	2	1	4	1	1	1	4	4	1	2	1	0
393	2	0	0	2	5	3	4	4	3	2	3	1	3	2	2	2	4	2	2	1	2	3	3	1	2	1	2	1	1	1	3	1	1	3	1	2	1	3	3	1	2	1	0
306	2	1	1	3	3	4	3	4	4	4	2	3	2	6	2	1	1	2	4	1	2	3	4	3	1	3	2	3	2	1	3	1	1	4	1	1	1	4	3	2	1	4	0
397	2	1	1	3	4	3	3	4	2	3	4	4	3	2	2	2	2	3	3	3	2	3	3	1	3	1	3	1	1	1	3	1	1	2	1	2	1	3	3	1	1	1	0
675	3	1	0	3	3			3		2	2		1	6	1	6	1	1	2	1	6	1	3	1	3	1	2	2	1	1	2	1	1	3	1	2	2	2	3	1	3	2	0
455	2	1	1	3	4	3	2	3	4	4	4	4	4	3	3	3	4	3	3	3	3	2	4	1	1	1	2	1	1	1	2	1	1	4	1	1	1	2	4	1	3	1	0
1269	4	0	1	4	3	2	1	3	3	3	4	3	4	2	3	3	4	4	5	4	3	2	3	1	2	1	3	1	1	1	2	1	1	4	1	2	1	1	4	1	2	1	0
898	3	0	1	4	4	1	1	3	1	3	3		4	6	4	6	2	2	3	2	6	3	4	2	1	1	1	1	1	1	2	1	1	4	1	1	2	3	4	1	3	1	0
1233	4	1	1	3	4	4	1	3		5	4	5	4	3	5	3	3	4	5	4	6	3	3	1	2	1	2	1	1	1	2	3	1	2	1	2	1	2	4	3	2	1	0
1074	4	1	0	3	4	3	1	3	2	1	3	2	1	1	2	1	1	1	2	1	1	1	3	1	2	2	3	1	2	1	3	2	1	3	1	1	2	3	3	1	2	2	0
1047	4	0	0	3	3			2		2	1	2	1	1	1	1	1	1	2	2	2	1	4	1	1	1	3	1	1	1	2	1	1	5	1	1	1	2	5	1	1	1	0
1095	4	1	0	4	4	5	3	4	3	1	2	2	1	1	1	1	1	1	3	3	1	1	2	3	1	4	2	2	2	2	3	2	3	4	2	1	2	3	4	2	3	2	0
791	3	0	0	5	4	2		5	2	2	3	3	2	1	1	1	1	1	2	2	1	2	3	1	2	1	3	1	1	1	1	3	1	3	1	2	1	2	4	1	2	1	0
233	2	0	0	3	4	3	2	3	3	2	2	2	1	1	1	2	2	2	3	1	2	1	4	4	2	4	2	2	4	2	2	1	2	3	2	1	4	3	4	2	3	3	0
356	2	0	0	4	4	3	3	4	2	2	3	3	2	2	1	1	2	1	2	2	2	2	3	1	3	1	2	1	1	1	2	2	1	3	1	2	1	3	3	1	2	1	0
1136	4	1	0	3	4	3		3	1	2	1	2	2	1	2	1	2	1	5	1	2	1	3	1	2	1	3	1	1	1	2	2	1	3	1	2	1	3	3	1	2	1	0
1157	4	0	1	4	5	4		3		3	3	4	2	3	5	3	2	3	4	1	3	2	2	1	2	1	3	1	1	1	3	3	1	4	1	1	1	3	3	1	1	1	0
477	2	1	1	4	4	4	3	4	4	4	4	4	4	4	4	4	4	4	4	4	4	4	3	1	1	1	3	1	1	1	2	3	1	2	1	3	1	3	2	2	3	1	0
941	3	0	1	4	5	4	5	5	2	5	5	5	5	3	5	5	5	4	5	4	6	5	4	2	2	4	3	1	3	3	2	1	1	2	4	4	3	2	3	2	2	2	0
937	3	1	1	4	5	3	5	5	4	4	4	4	5	5	4	5	5	5	5	5	4	5	3	1	1	1	1	1	1	1	3	1	1	3	1	1	1	3	4	1	5	1	0
700	3	0	0	4	4	2	3	4	4	2	3	2	1	1	1	2	1	2	2	1	1	1	3	1	3	2	2	2	1	2	2	2	3	4	1	2	2	3	4	3	1	3	0
677	3	1	0	3	4	5		3	1	2	3	1	1	1	1	1	1	2	3	1	1	1	4	4	3	4	1	1	3	2	3	1	2	4	1	1	3	2	4	3	3	3	0
775	3	0	1	4	4	4	5	4	4	3	3	4	2	2	2	1	1	2	3	1	2	2	4	1	1	1	2	1	1	1	2	1	2	4	1	1	1	3	4	1	4	1	0
698	3	0	0	4		3		4		2	4	2	1	1	1	2	1	1	3	2	1	6	3	1	2	1	3	1	1	1	3	2	1	3	1	2	2	2	3	1	3	1	0
341	2	0	1	4	5	5	2	4	5	4	5	4	2	1	3	1	1	2	5	1	2	1	4	3	2	1	2	3	2	2	1	2	2	4	1	1	2	2	5	3	3	3	0
1296	4	0	1	5	4		1	4	4	4	5	4	4	2	1	2	2	3	2	1	1	2	2	1	4	2	2	1	1	1	3	3	1	1	1	3	1	4	2	1	2	1	0
738	3	0	1	3	3	3	4	4	3	2	2	3	2	2	2	2	3	2	4	3	2	3	3	3	3	3	2	1	3	2	2	2	2	4	1	1	3	3	3	3	3	3	0
352	2	0	0	4	4	3	3	4	2	1	3	2	2	2	3	3	3	1	3	3	2	3	3	4	2	5	3	1	4	3	2	1	4	5	1	1	4	3	4	3	2	4	0
338	2	1	1	4	5	3	3	5	3	4	4	4	2	3	3	2	5	3	4	1	1	2	5	5	2	3	1	1	3	2	1	1	4	5	1	1	4	4	5	3	1	3	0
1218	4	1	0	4	4	2	2	4	3	3	4	3	3	2	2	3	2	3	4	3	3	3	3	2	3	2	2	1	3	1	2	1	2	3	1	2	4	4	4	2	2	3	0
449	2	1	0	5	4	4	1	4	3	3	5	3	3	2	3	3	3	3	4	3	2	2	3	2	1	2	3	1	1	2	2	2	2	3	1	3	2	3	3	1	3	1	0
829	3	1	1	4	4	2	2	4	3	4	3	3	3	3	4	4	4	3	3	3	3	4	2	1	3	2	2	1	1	1	3	3	2	2	1	2	2	3	3	1	3	1	0
1266	4	0	1	4	5	1	2	5	4	2	4	4	4	4	5	3	5	4	5	5	3	5	4	4	3	5	1	1	2	5	2	1	5	3	1	2	2	4	3	3	3	2	0
1252	4	1	1	4	5	3	1	5	3	4	4	5	4	5	5	5	5	5	4	4	5	3	1	2	1	1	3	1	1	1	4	4	1	1	1	1	1	4	3	1	4	1	0
519	2	1	1	1	3	2	1	1	3	3	3	1	5	5	4	5	5	5	5	4	5	5	3	2	3	3	2	2	2	1	1	2	1	3	1	3	2	3	3	1	3	2	0
662	3	0	0	3	4	4	3	3	3	2	3	3	1	1	1	1	2	1	2	2	1	2	4	1	2	2	2	1	1	1	2	1	2	4	1	2	1	3	4	1	3	1	0
1178	4	1	0	5	5	5	5	5	3	2	3	5	2	1	1	2	1	1	3	2	1	1	4	4	3	4	2	1	2	2	2	2	1	3	1	3	2	3	3	1	2	2	0
727	3	1	0	2	3	2	1	2	2	2	2	3	2	2	2	2	1	1	2	2	1	2	2	3	2	4	2	1	4	3	2	4	4	3	1	2	4	3	4	4	3	4	0
739	3	0	1	3	3	2		2	3	2	3	2	2	2	2	2	1	1	2	1	2	2	4	5	1	3	2	1	4	1	1	1	2	4	1	2	4	3	5	4	4	4	0
1111	4	1	0	1	1	4	1	3	1	1	2	1	2	1	1	1	1	1	5	4	1	6	5	5	1	5	1	1	5	5	2	1	4	5	4	1	4	4	4	4	3	5	0
1200	4	1	1	4	4	1				2	3	2	3	2	1	2	2	2	5	1	6	1	4	3	2	3	3	1	2	3	3	3	2	3	1	3	2	1	2	3	3	4	0
310	2	1	1	3	4	3	4	4	4	3	3	3	2	2	2	3	2	3	3	2	3	3	3	2	3	2	3	2	3	3	2	3	2	3	3	3	3	3	2	3	2	3	0
1165	4	0	0	4	4	4	3	5	3	3	2	3	2	3	2	1	4	3	2	3	2	3	3	4	2	3	2	2	5	2	1	2	3	4	2	3	5	4	4	4	2	4	0
1172	4	1	0	4	5			3	4	3	4	4	2	1	2	2	3	2	4	3	3	3	3	2	2	1	3	1	1	2	3	2	2	2	1	3	1	3	3	3	3	1	0
440	2	1	0	4	4	4	4	4	3		4	3	3	3	3	4	2	3	3	2	2	2	2	2	2	2	3	1	1	3	1	3	1	3	1	3	1	3	4	1	3	1	0
1298	4	0	0	5	4	4	1	5	3	4	4	4	4	2	2	3	3	3	4	3	2	4	3	1	2	1	3	1	1	1	3	2	1	4	1	2	1	2	3	1	3	1	0
1301	4	1	0	5	5	5	2	4	4	3	3	2	4	1	4	3	2	3	4	2	2	5	3	1	2	1	2	1	2	1	3	2	2	3	2	3	2	2	3	1	4	2	0
909	3	0	0	4	3	4	4	3	4	3	3	4	4	3	3	3	5	3	4	3	2	1	3	4	3	2	2	1	3	2	3	2	2	3	1	1	2	4	3	4	3	4	0
431	2	0	1	4	4	4	3	4	4	3	4	4	3	2	3	2	4	3	3	4	4	4	3	1	2	1	3	1	1	1	2	2	2	4	1	1	1	3	4	1	3	1	0
476	2	1	1	4	3	3	2	2	2	4	4	2	4	3	2	3	4	3	4	3	4	4	1	2	3	3	1	2	3	3	2	3	4	4	2	4	2	3	2	3	4	3	0
1199	4	1	1	4	4	2	1	4	3	4	4	3	3	5	2	3	5	4	5	4	3	2	2	3	2	4	4	1	3	1	4	1	1	2	1	2	4	4	3	3	3	3	0
1279	4	1	1	5	5	3		4	3	3	5	5	4	2	1	4	5	4	3	5	3	5	4	4	3	1	2	4	2	1	3	4	2	2	1	1	2	4	3	2	1	3	0
481	2	0	1	4	4	4	2	4	3	4	3	4	4	3	5	4	5	4	4	2	3	3	3	3	2	2	2	3	3	3	2	2	3	4	4	3	3	3	4	2	2	2	0
1308	4	1	1	1	5	3	1	5	4	5	4	5	5	3	3	3	5	5	5	5	3	3	3	2	2	1	1	1	1	1	3	1	1	4	1	3	1	2	4	1	4	1	0
515	2	0	1	5	3			4	4	4	4	3	4	4	5	3	4	4	3	3	6	4	4	1	1	1	3	1	1	1	2	1	1	4	1	2	1	2	4	1	4	1	0
957	3	1	1	5	5	1	1	5	5	5	5	5	5	4	4	5	5	4	4	5	4	3	3	3	3	3	4	4	3	2	2	2	2	3	2	3	4	3	2	2	2	2	0
883	3	1	1	4	4	3	1	4	4	4	4	4	4	6	5	6	4	4	4	4	2	6	3	1	2	1	3	1	1	1	2	3	1	3	1	2	1	2	4	2	3	1	0
614	3	0	0	2	2	2	2	2	2	1	1	3	1	1	1	2	2	1	2	2	1	1	4	1	2	1	1	1	1	1	4	1	2	4	1	3	1	4	4	3	1	1	0
1166	4	1	0	4	3			3	2	2	1	3	2	1	1	1	2	1	2	2	1	1	2	1	2	1	3	1	1	1	3	1	2	4	1	1	1	5	4	1	3	1	0
663	3	0	0	3	4	3	2	3	2	2	3	2	1	1	1	1	1	1	2	2	2	3	3	1	2	1	3	1	1	1	3	2	1	3	1	2	1	4	4	1	2	1	0
714	3	1	1	5	5			3	3	2	2	4	1	1	1	1	1	1	3	2	1	3	3	1	1	1	4	1	1	1	1	1	1	5	1	2	2	1	5	1	5	1	0
1186	4	1	1	3	5	3	5	3	1	3	1	3	3	1	1	1	1	2	4	1	1	1	4	1	1	1	3	1	1	1	4	1	1	4	1	1	1	5	4	1	1	1	0
617	3	0	0	2	4	4		3	2	1	3	1	1	6	1	1	2	1	2	1	1	2	4	1	2	1	3	1	1	1	2	2	1	4	1	2	1	3	4	1	2	1	0
1176	4	1	0	5	5	4	1	3	3	2	2	2	2	2	1	1	2	1	2	3	2	2	3	1	1	1	3	1	1	1	3	3	1	4	1	1	1	4	3	1	3	1	0
345	2	0	0	4	4	4	4	4	3	2	3	4	2	2	2	2	2	2	3	2	1	1	3	1	2	1	3	1	1	1	3	2	2	3	1	2	2	4	3	2	3	2	0
730	3	1	1	3	2	3	2	3	2	2	2	2	2	1	2	2	2	2	4	1	2	2	4	1	3	1	2	2	1	2	3	1	1	3	1	2	1	4	4	2	2	1	0
784	3	1	0	4	4	3	3	3	2	2	3	2	2	1	2	1	3	2	3	2	2	2	4	2	2	2	2	1	1	1	2	2	2	4	1	3	1	2	5	2	2	1	0
373	2	0	1	5	4	3	2	4	3	3	4	3	2	2	3	2	2	2	3	2	1	2	2	1	2	2	3	3	1	3	2	4	1	4	1	2	1	3	3	1	3	3	0
451	2	1	1		5	5		4		2	5	2	3	2	3	2	3	2	4	3	2	3	5	4	2	3	2	1	5	1	1	1	2	4	1	1	5	4	5	3	3	5	0
733	3	1	1	3	3	3	2	3	4	2	3	4	2	4	3	3	3	4	3	3	3	3	3	3	3	3	3	3	3	2	3	3	3	2	2	3	2	3	3	3	2	2	0
474	2	1	1	4	4		1	4	3	3	4	4	4	2	4	2	5	4	5	4	3	3	3	1	2	1	2	1	1	1	3	3	1	4	1	2	1	3	4	1	2	1	0
838	3	0	1	4	4	3	1	4	5	4	3	4	3	2	4	4	5	5	4	3	2	5	3	1	3	2	1	1	1	1	2	3	1	2	1	3	3	4	4	1	3	2	0
1255	4	1	1	4	5			4	4	4	4	5	4	6	4	3	5	5	5	2	1	2	4	1	2	1	2	1	1	1	2	3	1	3	1	1	1	3	5	1	3	1	0
495	2	1	0	4	4	4	3	4	4	4	4	4	4	4	4	4	4	4	4	4	4	4	3	2	3	3	3	2	3	2	3	3	2	3	3	2	3	3	3	3	2	3	0
1139	4	1	0	3	3	4	2	3	3	3	3	2	2	5	5	5	5	3	5	5	2	5	4	5	1	5	3	2	5	5	1	5	5	5	3	1	5	2	1	3	5	5	0
953	3	1	1	5	4	4	1	5	5	5	4	5	5	4	5	6	5	4	5	3	3	2	5	4	2	5	3	1	4	1	1	1	2	3	1	2	5	2	5	1	4	3	0
525	2	1	1	4	4	3	2	4	4	3	5	4	5	4	4	3	5	5	4	5	5	4	3	2	3	2	3	1	2	2	3	2	2	3	1	2	2	3	3	3	3	2	0
917	3	1	1	5	4		1	4	5	5	5	4	4	3	4	5	5	4	5	5	4	5	4	2	3	1	3	1	2	1	2	1	2	3	1	2	2	3	4	2	3	2	0
1286	4	1	1	5	4	5	1	5	4	5	5	4	4	2	4	5	4	5	5	5	5	5	4	2	1	1	3	1	2	1	1	1	1	4	1	3	2	4	4	2	3	2	0
567	2	0	1	5	4	2	1	5	5	5	5	5	5	4	4	3	5	5	5	5	5	5	3	1	1	1	4	1	1	1	3	3	1	4	1	3	1	1	4	1	2	1	0
1310	4	0	1	3	4	2	1	3	4	3	3	4	5	5	5	5	5	5	5	4	3	5	4	4	4	4	1	1	4	2	3	1	2	4	1	1	4	2	5	4	3	4	0
958	3	1	1	5	5			5	5	5	5	5	5	6	5	6	5	5	5	1	6	6	2	1	1	1	3	1	1	1	3	3	2	4	1	1	1	5	4	1	2	1	0
1335	4	1	1	5	5			5	5	5	5	5	5	6	5	6	5	5	5	5	5	5	3	1	2	1	3	2	1	1	3	2	1	4	2	3	1	3	2	2	3	1	0
599	3	0	0	1	1	1	1	1	1	1	1	1	1	1	1	1	1	1	1	1	1	1	5	1	1	1	3	1	1	1	2	3	1	3	1	1	1	5	4	1	2	1	0
1062	4	1	0	3	4	3	3	3	1	3	1	2	1	1	1	1	1	1	2	1	1	1	5	1	1	1	3	1	1	1	1	4	1	4	1	1	1	5	4	1	1	1	0
295	2	1	0	5	5	5	1	4	2	1	4	2	1	1	1	1	1	1	1	2	1	2	2	1	1	1	4	1	1	1	2	2	1	4	1	2	1	4	4	1	4	1	0
671	3	1	0	3	4	3	2	3	3	2	3	2	1	1	2	1	1	2	2	1	1	1	4	4	4	3	2	1	3	2	2	2	3	4	1	1	4	4	3	3	3	3	0
684	3	1	0	3	4	2	2	3	3	1	2	2	1	2	1	1	1	1	3	2	2	2	3	1	2	1	3	1	1	1	2	2	1	4	1	2	1	3	5	1	3	1	0
1145	4	1	0	3	2	3	2	3	3	1	3	2	2	1	1	2	2	2	3	1	2	1	4	1	2	1	2	1	1	1	3	2	1	5	1	2	1	2	4	1	3	1	0
642	3	0	1	3	5	5	4	4	2	2	2	2	1	1	2	2	2	2	2	2	1	2	4	1	2	2	3	1	1	1	2	3	2	3	1	2	1	3	4	1	3	1	0
1109	4	0	0	1	2	3	1	1	3	2	1	2	2	2	3	2	2	2	1	2	1	1	3	4	2	3	4	4	1	3	4	2	3	4	4	2	3	3	3	3	2	4	0
872	3	0	1	3	2	5	2	3	2	3	3	4	4	1	1	1	3	2	2	1	1	2	4	2	2	3	4	1	3	1	1	1	3	4	1	1	3	4	5	4	3	3	0
712	3	1	0	4	5	3		4	3	2	2	2	1	1	1	2	2	1	5	1	2	2	4	3	2	5	2	1	5	4	3	3	4	3	2	3	5	4	4	4	1	5	0
362	2	1	0	4	4	4		5	2	2	3	2	2	1	2	1	3	2	2	3	1	2	4	2	2	2	2	1	1	1	3	2	2	3	1	3	2	4	4	1	2	1	0
1226	4	0	1	5	5	4	1	5	4	5	5	4	3	1	2	2	3	2	3	2	1	1	4	1	1	1	2	1	1	1	2	1	1	5	1	1	1	3	5	1	5	1	0
1179	4	1	0	5	4	4	1	5	4	1	1	4	2	1	3	2	2	2	3	2	2	2	4	3	3	2	3	4	2	3	3	2	2	3	2	4	2	2	2	3	3	3	0
781	3	1	0	4	4	4	4	3	3	3	3	4	2	1	2	1	3	2	3	3	1	3	3	4	3	2	2	2	4	3	2	4	4	3	3	2	5	4	3	4	3	3	0
1217	4	1	0	4	4	4	2	5	5	3	4	4	3	1	3	4	2	2	4	2	1	2	5	2	1	3	3	1	2	2	2	1	3	5	1	2	4	4	5	2	1	2	0
783	3	1	0	4	4	5	5	5	5	4	4	5	2	2	2	2	3	3	3	2	2	3	3	2	1	1	4	1	1	1	3	3	1	3	1	3	1	3	3	1	3	1	0
1257	4	1	1	4	5		1	4	4	3	4	4	4	2	4	1	4	3	5	2	2	2	3	2	3	1	4	3	1	1	2	2	2	3	1	3	2	3	3	4	3	3	0
774	3	0	1	4	4	4	2	4	4	4	4	4	2	3	3	3	3	3	3	3	3	3	3	1	1	1	3	1	1	1	3	1	1	4	1	3	1	3	4	1	4	1	0
448	2	1	0	5	5	3	1	5	2	3	3	3	3	2	4	4	3	2	5	3	1	2	3	1	2	1	4	1	1	1	2	3	1	5	1	1	1	1	5	1	3	1	0
453	2	1	1	3	5	1	1	2	5	4	5	4	4	2	5	1	4	4	4	2	1	4	4	2	1	1	1	1	4	1	3	1	1	5	1	2	4	4	5	1	3	2	0
1250	4	1	1	4	4	3	2	4	3	5	4	4	4	3	4	2	3	4	5	2	2	3	4	1	2	1	4	1	1	1	3	1	1	4	1	2	1	2	4	1	3	1	0
493	2	0	0	4	3	4	3	4	3	3	1	3	4	3	2	4	3	4	3	3	4	2	4	2	1	1	1	3	3	1	3	2	4	2	1	4	1	5	4	1	3	1	0
1156	4	0	1	4	4	3		4	3	1	4	4	2	6	3	2	3	2	3	2	6	4	4	1	1	1	3	2	4	2	1	3	2	4	2	2	3	4	4	3	3	5	0
1220	4	1	0	4	3	3	3	3	4	3	2	3	3	4	4	4	3	3	4	3	4	4	3	2	2	4	2	3	3	3	3	3	4	4	2	2	4	4	3	4	3	4	0
1349	4	1	1	5	5	2	1	4	4	1	4	4	5	2	2	3	4	3	5	5	4	5	3	5	1	2	4	1	4	2	2	3	1	4	1	4	5	3	4	3	1	4	0
1362	4	0	1	5	5	2	1	5	3	5	4	5	5	3	4	3	5	4	5	3	4	4	3	1	3	1	3	2	3	1	1	2	2	4	1	3	1	4	4	1	2	1	0
959	3	1	1	5	5	3	1	5	4	5	5	5	5	4	5	5	5	5	4	4	3	4	3	2	3	2	2	1	3	1	2	2	2	4	2	2	3	4	4	4	3	3	0
203	2	1	0	1	1	2		1	1	1	1	1	1	1	1	1	1	1	1	1	1	2	4	2	3	3	2	1	3	3	1	3	3	4	1	2	2	4	5	2	2	2	0
200	2	1	0	1	5	4	1	1	1	1	1	1	1	1	1	1	1	1	3	1	1	1	5	5	1	5	1	5	5	5	1	1	5	5	1	1	5	5	5	5	5	5	0
229	2	0	1	3	3	2	1	3	2	1	2	4	1	1	2	1	2	1	1	1	1	1	4	1	3	1	2	1	1	1	3	3	3	3	1	2	1	3	5	1	2	1	0
665	3	1	0	3	3	4	3	3	3	2	2	2	1	1	1	1	2	1	1	2	2	1	3	1	3	1	3	1	1	1	3	2	1	4	1	2	1	3	4	1	3	1	0
244	2	0	0	3	2	2	2	3	2	2	3	3	1	2	1	1	2	1	2	1	2	2	4	1	1	1	3	1	1	1	2	2	2	5	1	1	1	4	4	1	4	1	0
1137	4	1	0	3	3			3	3	2	2	3	2	2	1	1	2	1	3	1	1	2	3	1	1	1	4	1	1	1	2	4	1	3	1	4	1	3	3	1	3	1	0
1135	4	1	0	3	5	4	3	3	2	2	2	2	2	2	2	1	3	2	3	1	1	1	3	2	3	2	3	2	2	2	3	2	2	4	2	2	2	3	4	1	3	2	0
720	3	0	1	1	5	5	5	5	5	5	5	5	2	2	2	2	2	2	2	2	2	2	3	3	3	3	3	3	3	3	3	3	3	3	3	3	3	3	3	3	3	3	0
827	3	1	1	4	4	4	4	4	4	4	4	4	3	3	3	3	3	3	3	3	3	3	3	3	3	3	3	3	3	3	3	3	3	3	3	3	3	3	3	3	3	3	0
1182	4	1	1	2	2	4	3	3	3	2	4	2	3	2	4	2	5	4	2	4	4	2	4	2	3	3	5	2	3	3	3	3	2	2	3	3	3	2	3	2	2	3	0
361	2	1	0	4	4	4	4	4	4	4	4	4	2	3	3	3	3	4	3	3	4	4	3	3	3	3	3	3	3	3	3	3	3	3	3	3	3	3	3	3	3	3	0
309	2	1	1	3	1	3		3	3	3	3	3	2	4	3	4	4	3	4	2	3	4	4	3	3	2	3	3	1	2	3	4	2	2	3	3	4	2	4	3	2	2	0
391	2	0	1	2	3	2	3	3	2	4	2	3	3	4	4	3	3	4	4	3	4	3	3	2	3	4	2	4	3	2	3	2	2	3	3	3	2	3	4	2	4	3	0
479	2	0	1	4	5	5	3	5	4	4	4	5	4	4	4	4	4	4	5	3	3	5	4	2	3	1	4	2	1	2	2	2	2	4	1	2	2	3	4	1	2	1	0
1281	4	1	1	5	4	3	1	5	4	5	5	5	4	5	4	4	5	6	6	5	4	6	3	1	2	1	3	1	1	1	3	2	1	4	1	3	1	3	5	1	2	1	0
1069	4	1	0	3	4			3	3	1	2	2	1	2	2	2	2	1	2	2	2	2	3	1	1	1	3	1	1	1	3	3	1	4	1	2	1	4	4	1	4	1	0
1138	4	1	0	3	3	3	1	4	3	2	3	3	2	2	1	2	2	2	2	2	2	2	3	1	2	1	4	1	1	1	3	3	1	4	1	3	1	3	4	1	2	1	0
375	2	0	0	5	5	4	4	5	2	1	2	2	2	2	1	2	1	2	4	4	1	2	4	3	2	2	3	1	2	2	3	3	2	3	1	3	1	3	4	3	3	2	0
456	2	1	1	3	5	4	1	4	4	3	2	4	4	2	4	2	1	2	5	1	1	2	4	1	1	2	3	2	1	1	2	3	1	4	2	3	3	4	4	2	3	1	0
418	2	1	1	4	3	5		4	3	2	3	3	3	2	4	3	3	3	4	3	2	2	4	1	2	1	4	1	1	1	3	3	1	3	1	2	1	4	4	2	2	1	0
798	3	0	1	2	4	4	1	3	2	3	3	3	3	3	4	2	3	3	4	4	3	3	3	1	2	1	3	1	1	1	2	3	2	5	1	1	3	4	5	1	3	1	0
817	3	0	0	3	4	2	3	2	3	2	3	3	3	2	3	3	5	3	5	5	3	2	2	3	2	2	4	2	2	3	3	2	4	3	3	3	4	4	4	3	4	2	0
400	2	0	1	3	2	4	4	3	3	4	3	3	3	4	5	4	2	2	4	3	5	3	3	4	4	3	4	2	2	3	4	3	3	3	3	2	2	3	2	4	3	2	0
919	3	1	1	5	4	5	1	5	5	4	5	5	4	5	5	3	2	3	4	3	2	5	1	4	5	3	2	2	2	4	2	4	2	4	3	2	1	4	4	4	3	3	0
389	2	1	1	2		3		4	4	4	2	3	3	3	4	4	4	5	4	3	3	4	2	3	2	2	2	1	5	2	5	2	4	5	2	5	4	4	3	3	1	5	0
874	3	0	1	3	4	2	3	4	1	2	3	3	4	4	4	4	4	5	5	4	3	4	4	3	3	3	2	1	4	1	2	3	3	4	1	1	5	4	4	2	4	3	0
1359	4	0	1	5	4	3	2	5	5	3	4	4	5	4	4	3	5	5	4	5	4	6	4	2	4	2	1	2	3	3	4	2	1	2	2	2	3	4	4	3	4	2	0
557	2	0	1	5	5	4	4	5	4	5	5	5	5	4	5	4	5	4	5	4	4	5	2	1	2	1	2	1	1	1	3	4	1	5	1	2	1	4	5	2	2	1	0
1032	4	1	0	2	2	5		2	4	1	1	1	1	1	1	1	1	1	1	1	1	1	4	1	3	1	3	1	1	1	3	3	1	4	1	3	1	3	4	2	2	1	0
596	3	0	0	1	1	3	3	1	2	1	1	1	1	1	1	1	1	2	2	2	1	1	4	4	2	3	3	1	3	3	3	2	3	4	1	2	3	4	4	3	4	3	0
1029	4	1	0	2	3	1	3	3	1	1	3	1	1	1	1	1	2	1	2	2	1	1	4	3	2	2	4	1	2	3	2	2	4	4	1	2	1	4	4	1	4	2	0
664	3	0	0	3	4	4	3	4	2	1	2	1	1	1	1	1	1	1	3	1	1	2	4	2	3	2	2	2	1	2	4	2	4	3	1	3	3	4	4	2	3	1	0
1082	4	0	0	4	4	4	2	4	2	1	1	2	1	1	1	1	2	2	3	2	1	1	3	1	1	1	4	1	1	1	3	4	1	4	1	3	1	3	4	1	3	1	0
747	3	0	0	3	4	3	2	3	2	2	2	3	2	1	2	1	1	2	3	2	1	2	4	1	1	1	3	1	1	1	4	4	1	4	2	1	1	3	4	1	4	1	0
1072	4	1	0	3	3	3	4	4	3	2	2	1	1	2	2	1	1	2	3	4	3	3	3	2	3	1	3	2	2	1	3	3	1	4	1	3	3	3	4	2	3	1	0
881	3	1	1	4	4	4	4	4	4	3	4	4	4	3	3	3	3	3	5	2	2	2	3	3	3	2	3	1	4	1	3	4	1	4	1	2	3	3	4	2	3	2	0
458	2	0	1	3	4	1	1	4	5	4	4	4	4	2	4	3	4	4	4	3	3	2	3	1	3	1	3	1	1	1	3	3	1	4	1	3	1	4	3	1	3	1	0
1254	4	1	1	4	4	4	1	4	4	3	3	4	4	4	5	3	4	4	4	1	3	1	3	2	2	2	3	1	1	1	3	3	1	4	1	4	2	3	4	1	3	1	0
801	3	1	1	3	3	3	4	3	3	3	4	3	3	3	4	3	4	3	4	4	3	3	3	3	4	3	3	3	3	3	3	3	3	3	4	3	3	3	4	3	3	3	0
406	2	1	0	3	3	4	3	2	4	4	4	3	3	4	4	3	4	4	4	3	3	4	3	3	4	3	4	3	3	4	3	3	3	4	4	3	4	4	2	3	2	4	0
581	2	0	1	5	4	3	1	4	5	4	4	5	5	3	5	2	4	4	5	4	4	4	4	1	2	1	3	1	1	1	2	2	1	4	1	4	1	4	4	1	3	1	0
863	3	0	1	5	3	3	3	4	4	3	4	4	3	4	3	5	4	3	5	4	4	5	4	3	3	2	2	2	2	2	3	3	5	4	2	3	3	3	3	3	4	3	0
516	2	0	0	5	4	4	1	5	4	4	4	4	4	4	4	4	4	4	4	4	4	4	5	5	2	5	3	1	5	2	2	1	3	5	1	2	5	3	5	5	4	5	0
1357	4	0	1	5	5	5	1	5	5	5	5	5	5	4	4	4	4	5	5	5	4	5	3	1	3	1	4	1	1	1	4	3	1	3	1	3	1	3	3	1	3	1	0
1278	4	1	1	5	5	4	2	4	4	4	5	3	4	6	5	4	5	4	4	3	6	5	5	3	4	2	1	2	5	2	3	1	2	4	2	2	4	4	4	4	4	5	0
1332	4	0	0	4	5	3	3	5	3	5	5	4	5	4	4	4	5	3	5	5	6	5	4	2	4	1	3	1	2	1	3	2	1	3	1	3	4	4	4	3	2	2	0
932	3	0	1	2	4	3	1	4	4	4	4	4	5	5	5	5	5	5	5	5	5	5	3	1	4	1	3	1	1	1	3	3	2	4	1	3	2	3	3	3	3	2	0
541	2	1	1	5	5	3	1	5	5	5	5	5	5	5	5	5	5	5	5	5	5	5	4	1	2	1	3	1	1	1	1	1	2	5	1	1	1	5	5	1	5	1	0
253	2	1	0	3	3	3	3	3	2	1	1	1	1	1	1	1	1	1	1	1	1	1	4	1	3	1	3	1	1	1	3	3	1	4	1	3	1	3	4	1	3	1	0
1056	4	0	0	3	5	2	2	3	1	1	1	2	1	1	1	1	2	2	3	1	1	1	5	1	1	1	4	1	1	1	2	3	1	5	1	1	1	3	5	1	4	1	0
777	3	0	0	4	5			3	2	2	3	3	2	1	1	1	2	2	3	1	1	1	2	1	2	1	5	1	1	1	3	3	1	5	1	2	1	4	5	1	2	1	0
643	3	0	1	3	3	3	3	2	2	2	4	2	1	2	2	2	1	1	2	2	2	1	4	1	2	1	3	1	1	1	3	3	2	4	1	3	1	4	4	1	3	1	0
304	2	0	0	2	3	3	2	4	1	1	2	2	2	3	1	1	2	1	3	2	1	1	4	2	2	3	4	1	1	3	3	1	4	4	2	2	2	4	5	2	4	1	0
359	2	1	0	4	4			4	3	2	3	2	2	2	2	2	2	2	3	2	1	2	3	1	3	1	3	1	1	1	3	3	1	4	1	3	1	4	4	1	3	1	0
336	2	1	1	4	4			4	2	4	4	3	2	1	2	3	3	3	5	1	2	1	4	1	2	2	3	1	1	2	2	2	3	5	1	3	1	4	5	1	3	1	0
1268	4	0	1	4	4	3	1	3	4	4	5	4	4	3	2	2	2	3	4	2	2	2	4	1	2	1	4	1	1	1	3	3	1	4	1	2	1	4	4	1	3	1	0
912	3	0	0	4	4	3	3	3	2	2	4	2	4	3	1	4	3	3	4	3	2	5	3	4	3	4	3	3	3	4	2	4	3	3	2	3	3	4	4	4	4	4	0
409	2	1	1	4	4	4	4	4	3	3	4	3	3	2	4	2	3	3	4	4	4	3	3	4	1	5	4	3	4	4	3	3	1	4	1	3	4	4	4	3	4	3	0
869	3	1	1	3	5	4	4	4	3	4	3	3	4	2	3	3	4	4	4	4	2	2	4	1	3	1	5	1	1	1	3	3	1	4	1	3	1	3	2	1	3	1	0
1302	4	1	0	5	5	1	3	5	4	5	5	5	4	4	4	4	4	4	4	4	4	2	3	1	3	1	3	1	1	1	4	2	1	4	1	3	1	4	4	1	3	1	0
585	2	0	1	5	4	4	2	4	3	4	5	5	5	3	5	4	4	4	5	3	2	4	4	2	1	2	5	1	2	2	3	4	1	4	1	2	1	2	5	1	3	1	0
462	2	0	0	3	3	2	3	4	2	4	4	4	4	6	4	4	4	3	5	4	4	4	3	2	2	1	4	1	1	1	3	3	2	3	1	4	1	4	3	1	4	1	0
574	2	0	1	5	4	4	2	5	5	4	5	4	5	4	4	4	5	4	5	3	3	5	4	1	2	1	3	1	1	1	3	2	1	4	1	2	1	4	5	1	4	1	0
901	3	0	1	4	5	3	1	3	5	4	4	4	4	4	4	3	5	4	6	6	5	5	3	3	3	3	3	1	1	1	4	3	1	4	1	3	3	3	4	4	3	3	0
1246	4	1	1	4	5	3	4	5	4	4	4	4	4	5	5	4	5	5	4	5	5	5	5	4	1	4	4	3	5	4	3	2	4	4	1	3	4	3	4	4	4	4	0
772	3	1	1	4	4	3	3	4	3	2	3	3	2	1	1	1	1	2	2	2	1	3	4	3	2	2	3	1	2	2	3	3	2	4	1	4	3	5	4	2	2	2	0
242	2	0	0	3	4	4	5	3	1	1	1	2	1	1	2	1	2	1	3	2	1	3	4	4	3	3	3	1	4	4	3	2	1	4	1	3	4	4	4	4	4	3	0
780	3	0	0	4	5	4	3	5	3	4	4	4	2	2	1	1	2	2	3	2	1	4	4	1	2	1	3	1	1	1	4	4	1	2	1	4	2	4	3	1	4	1	0
332	2	1	0	3	3	2	2	2	2	3	2	2	2	2	2	2	3	3	2	2	3	2	3	3	4	4	4	4	3	4	3	4	3	3	3	3	4	3	3	3	4	3	0
1261	4	0	1	4	4		4	4	4	4	4	4	4	3	4	2	4	4	4	4	3	2	5	1	4	1	3	1	3	1	3	2	1	5	1	3	1	3	3	1	3	1	0
1311	4	0	0	3	3	3	5	3	4	3	4	3	5	4	4	4	4	4	4	5	4	4	3	3	4	4	2	3	2	3	4	3	3	4	4	3	3	4	3	3	4	4	0
971	3	0	1	5	5	5	4	5	5	5	5	5	5	5	5	4	5	5	5	5	5	4	5	2	2	2	2	2	1	1	2	3	2	5	1	3	2	4	5	2	3	1	0
1060	4	1	0	3	2	2	3	3	2	2	2	1	1	1	2	1	1	1	2	1	1	1	4	2	3	1	3	1	1	1	3	2	1	4	1	3	2	4	4	2	5	1	0
274	2	0	0	4	4	4	3	5	1	1	3	2	1	1	1	1	1	2	2	1	1	1	5	1	2	1	4	1	1	1	3	2	1	4	1	3	1	3	5	1	4	1	0
613	3	0	0	2	3	3	2	4	3	1	4	2	1	2	1	1	2	1	2	1	1	1	4	3	2	1	4	1	1	1	3	3	1	5	1	2	1	5	5	1	2	1	0
598	3	0	0	1	4	4	2	3	3	2	3	1	1	2	2	2	3	1	2	2	2	3	4	3	4	3	4	4	3	3	3	3	2	3	3	4	4	4	3	4	3	3	0
1160	4	0	0	4	4	4	2	3	3	2	3	3	2	3	3	3	3	3	5	2	2	2	4	2	2	1	3	2	1	1	4	4	2	3	1	4	2	4	4	1	3	1	0
1228	4	0	0	5	5	3		5		2	3	3	3	3	2	1	4	2	5	4	3	2	3	3	1	3	5	1	1	1	3	5	3	4	1	2	3	4	4	3	4	1	0
868	3	0	0	2	2	2	1	3	2	2	2	2	4	5	4	3	4	2	2	4	3	3	3	5	3	2	4	4	2	4	4	4	4	3	4	3	4	4	4	3	3	4	0
636	3	1	1	3	5	4	2	4	4	3	2	2	1	6	4	6	1	1	4	1	6	4	4	1	1	1	4	1	1	1	3	4	1	4	1	2	1	4	5	1	4	1	0
910	3	0	0	4	4	3	2	5	4	4	4	3	4	3	3	3	4	3	5	3	3	4	4	1	2	1	4	1	1	1	3	2	1	5	1	4	1	4	4	1	3	1	0
922	3	0	1	5	5	3	1	5	4	5	5	5	4	4	5	3	4	5	3	3	3	4	4	1	4	1	4	1	1	1	3	3	1	3	1	3	1	3	4	1	4	1	0
501	2	1	1	5	5	5	3	5	5	5	5	5	4	3	5	4	3	3	4	4	3	5	4	1	3	1	4	1	1	3	2	3	1	4	1	3	2	4	4	1	4	1	0
466	2	1	0	3	3	3	2	4	3	3	3	4	4	3	3	5	4	4	3	4	5	4	3	3	5	4	3	4	3	4	3	3	3	3	4	4	3	4	4	2	3	4	0
830	3	1	1	4	4	3	1	4	4	3	4	5	3	2	4	3	4	4	5	5	5	5	4	1	4	1	3	1	1	1	4	4	1	3	1	2	1	5	4	1	2	1	0
1371	4	0	1	5	5	5	1	4	3	3	4	4	5	4	4	3	5	4	4	3	3	5	4	1	2	1	4	1	1	1	4	1	1	4	1	4	1	4	4	1	4	1	0
562	2	0	1	5	4	5	1	5	5	5	5	5	5	4	5	5	5	5	5	3	3	5	4	1	3	1	3	1	1	1	4	3	1	4	1	2	1	4	5	1	3	1	0
1319	4	1	1	4	4	3	3	4	4	5	4	4	5	4	5	5	5	5	5	5	4	3	4	2	3	2	4	1	1	1	3	3	2	4	1	3	1	4	3	2	4	1	0
1373	4	0	1	5	5	5	1	5	4	4	5	4	5	5	5	5	5	5	5	5	5	5	5	1	1	1	4	1	1	1	3	5	1	5	1	3	1	4	4	1	1	1	0
683	3	1	0	3	4	5	3	3	3	1	1	2	1	2	1	1	1	1	2	2	1	1	3	1	2	2	4	1	1	2	5	4	2	4	1	1	3	5	5	4	3	1	0
220	2	1	0	2	3	3	3	3	2	1	2	3	1	2	2	1	2	1	2	2	1	1	5	1	3	1	3	1	1	1	3	3	1	5	1	3	1	3	5	1	3	1	0
715	3	1	0	5	4			3		1		2	1	6	1	1	1	1	2	1	1	1	4	1	1	1	4	1	1	1	4	3	1	3	1	3	1	4	5	1	5	1	0
606	3	0	1	2	2	3	2	3	3	3	3	3	1	2	2	2	2	2	1	2	2	2	4	2	4	2	3	2	2	2	4	3	2	4	2	3	2	3	4	2	4	2	0
464	2	0	0	3	5	2	3	3	2	3	3	3	4	2	2	1	2	2	1	2	1	1	5	1	2	1	3	1	1	1	3	3	1	4	1	2	1	5	5	1	4	1	0
1125	4	0	1	3	3			3	2	2	3	2	2	2	3	1	2	2	3	2	2	1	4	3	2	2	5	1	2	1	4	3	1	4	1	3	2	4	4	1	3	2	0
1124	4	0	1	3	3	3	2	2	2	2	2	3	2	3	2	2	2	2	3	2	2	2	2	2	3	2	4	1	1	2	2	4	2	4	1	3	2	5	5	1	4	1	0
771	3	1	1	4	3	5	4	5	4	5	3	5	2	2	2	2	2	3	3	2	3	4	1	4	3	3	5	1	1	1	3	5	1	5	4	5	1	4	1	1	4	1	0
419	2	1	1	4	4	4	4	4	3	3	3	3	3	2	2	2	2	3	4	2	2	4	4	1	3	1	4	1	1	1	3	3	1	4	1	3	1	4	4	1	4	1	0
1315	4	1	1	4	4	4	3	5	5	3	5	4	5	4	5	4	3	4	5	4	3	3	3	1	3	1	4	1	2	1	3	3	2	4	1	4	2	4	4	2	4	1	0
1323	4	1	1	4	5	3	2	5	3	4	5	4	5	3	5	2	5	4	5	5	3	4	5	1	4	1	3	1	1	1	4	3	1	1	2	3	1	4	4	2	5	1	0
970	3	0	1	5	5	3	1	5	5	5	5	5	5	3	5	5	5	5	5	3	3	3	5	1	3	1	5	1	1	1	4	1	1	5	1	3	1	1	5	1	4	1	0
569	2	0	1	5	5	5	3	5	5	5	5	5	5	5	4	3	5	5	4	4	3	4	4	1	1	1	4	1	1	1	3	3	1	5	1	3	1	4	5	1	4	1	0
984	3	0	1	5	5		1	5	5	5	5	5	5	3	5	5	5	5	5	5	5	5	4	1	1	1	5	1	1	1	1	1	1	5	1	4	1	5	5	1	5	1	0
540	2	1	1	5	5	1	3	5	5	5	5	5	5	4	5	5	5	5	5	5	5	5	4	1	3	1	4	1	1	1	4	4	1	4	1	1	1	3	5	1	4	1	0
1026	4	1	0	2	2	2	3	2	1	1	1	1	1	1	1	1	1	1	2	1	1	1	4	1	2	1	4	1	1	1	4	3	1	4	1	4	1	3	5	1	4	1	0
268	2	1	0	3	4	5	4	3	2	2	2	3	1	1	1	1	1	1	2	1	1	1	5	1	3	2	4	1	1	1	3	3	2	4	1	3	1	5	4	1	3	1	0
261	2	1	0	3	5	4	3	4	1	1	1	2	1	1	1	1	1	1	3	1	1	1	4	1	2	1	4	1	1	1	4	3	1	4	1	4	1	4	4	1	4	1	0
672	3	1	0	3	3	3	1	2	2	1	1	2	1	3	1	1	2	1	3	2	1	2	5	1	2	1	3	1	1	1	3	2	1	5	1	4	1	5	5	1	3	1	0
818	3	0	0	3	4	3	3	4	3	1	3	3	3	2	2	2	3	2	3	3	2	3	4	2	4	2	4	1	1	3	4	3	3	3	1	3	3	4	4	3	4	1	0
410	2	1	1	4	4	4	4	4	4	4	4	3	3	2	3	3	3	3	2	2	2	2	3	2	3	1	4	1	1	1	4	3	1	4	1	4	1	4	4	1	4	1	0
1189	4	0	1	3	3	3	4	3	3	3	2	3	3	3	3	4	2	3	3	3	2	4	4	1	3	1	4	1	1	1	3	4	1	4	1	3	1	4	4	1	4	1	0
1206	4	0	1	4	5	3	1	5	3		4	5	3	5	4	4	4	4	4	4	3	5	4	2	4	3	5	1	1	1	3	4	2	3	1	3	1	3	4	1	4	1	0
985	3	0	1	5	5	3	1	4	4	4	4	4	5	4	5	3	5	4	5	4	4	4	4	1	1	1	3	1	1	1	4	3	1	5	1	3	1	4	5	1	5	1	0
1005	4	1	1	2	4	3		1		2	1	1	1	1	1	1	1	1	3	1	1	1	4	1	3	1	5	1	2	1	3	4	2	3	1	4	1	5	4	1	3	2	0
1101	4	0	0	5	2	1	1	4	1	1	2	1	1	3	1	1	1	1	1	2	1	1	5	3	3	2	5	1	1	3	3	3	3	5	1	5	3	1	5	3	3	1	0
1377	4	1	1	4	5	5	5	5	2	1	3	1	6	1	1	1	1	1	3	1	1	1	5	5	5	5	1	1	5	1	1	1	5	5	1	5	5	5	5	5	5	5	0
1035	4	1	1	3	3	5	3	3	1	2	1	2	1	1	1	1	2	1	3	4	2	5	4	4	3	3	5	2	1	1	4	2	3	4	1	5	1	5	5	2	1	2	0
1215	4	0	0	4	5	3	4	4	3	2	2	3	3	2	1	2	3	2	4	2	2	2	5	1	3	1	4	1	1	1	3	3	1	4	1	3	1	4	5	1	4	1	0
843	3	0	1	4	4	3		4	2	1	3	2	3	2	3	3	2	3	4	2	1	1	4	1	3	1	3	1	1	1	3	5	1	5	1	3	1	4	5	2	3	1	0
906	3	0	1	4	5	3	2	4	3	4	4	3	4	3	5	2	3	4	5	2	2	3	5	1	3	2	3	1	2	1	4	2	1	5	1	3	2	4	5	1	4	2	0
860	3	1	1	5	5	3	5	3	5	5	5	4	3	4	3	4	4	5	3	4	4	2	3	4	3	3	4	4	4	3	4	5	4	5	2	4	2	4	3	4	3	3	0
951	3	1	1	5	4	4		5	5	5	5	5	5	4	5	4	5	5	4	5	2	3	4	2	3	1	4	1	1	1	3	4	1	5	1	3	2	5	5	1	2	1	0
566	2	0	1	5	5			4	4	5	5	5	5	3	4	6	5	5	5	4	2	5	4	1	3	2	3	1	1	1	3	3	1	5	1	4	2	4	5	2	4	1	0
533	2	0	1	4	4	4	1	4	5	5	5	5	5	5	5	4	5	5	4	5	4	4	3	1	3	1	5	1	1	1	3	5	1	4	1	4	1	3	4	1	4	1	0
1304	4	1	0	5	5	5	3	5	5	5	5	5	4	5	5	4	5	5	5	4	4	5	5	1	3	1	3	1	1	1	3	3	1	5	1	3	1	5	5	1	3	1	0
1303	4	1	0	5	5	5	4	5	5	4	5	5	4	5	5	4	5	5	4	4	5	5	4	4	3	4	4	4	4	4	3	3	4	4	3	4	4	4	5	4	4	4	0
553	2	1	1	5	5	2	1	5	4	5	5	5	5	4	4	4	5	5	4	5	6	5	5	1	3	1	3	1	1	1	3	3	1	5	1	3	1	4	5	2	4	1	0
943	3	0	1	4	5	3	3	5	3	3	4	2	5	5	5	5	5	5	5	4	4	5	4	1	4	1	4	1	1	1	4	4	1	4	1	2	1	4	4	1	4	1	0
962	3	1	1	5	4	4	5	5	5	4	5	4	5	6	5	6	6	6	6	6	6	5	4	5	4	4	3	4	4	4	4	4	4	4	5	4	4	4	3	5	4	4	0
1211	4	0	0	4	5	4	4	5	3	5	3	4	3	5	5	4	5	4	5	5	3	2	5	2	3	1	5	2	2	3	2	4	2	4	1	4	2	4	3	2	5	2	0
926	3	0	1	5	5	5	1	4	4	5	4	5	4	4	4	5	5	4	4	5	5	5	4	1	3	1	5	1	1	1	4	3	1	4	1	3	1	5	4	1	4	1	0
1327	4	0	1	4	4		2	4	4	4	4	4	5	6	5	4	6	5	5	6	5	5	4	1	4	1	4	1	1	1	4	4	1	4	1	4	1	3	4	1	4	1	0
246	2	1	0	3	2	1	1	3	2	1	2	2	1	1	1	1	1	1	1	1	1	1	4	1	4	1	4	1	1	1	4	4	1	4	1	4	1	4	4	1	4	1	0
331	2	1	0	3	4	3	3	3	3	1	5	3	2	1	1	1	2	1	4	2	2	3	5	4	3	2	5	1	1	1	4	5	1	2	1	4	1	4	4	1	4	1	0
787	3	0	1	5	4	4	3	4	4	1	5	5	2	1	2	2	4	3	4	2	1	1	5	3	4	2	4	1	4	3	3	2	3	4	1	5	5	4	5	4	4	2	0
897	3	0	1	4	4	1	1	4	3	3	4	4	4	3	3	3	3	3	4	2	2	2	4	1	4	1	4	1	1	1	4	4	1	4	1	4	1	4	4	1	4	1	0
1333	4	0	0	4	5	2	5	5	5	5	4	5	5	1	2	3	5	5	4	2	2	5	5	2	2	2	3	2	2	2	5	3	3	4	2	4	1	5	4	1	5	3	0
552	2	1	1	5	3	4	2	5	3	4	5	4	5	4	3	4	4	4	5	3	3	5	3	2	4	1	5	1	1	1	3	4	1	5	1	3	1	4	5	3	4	1	0
486	2	0	1	4	4	3	4	5	4	4	4	3	4	3	4	3	5	4	5	4	4	4	4	1	1	1	5	1	1	1	1	5	1	5	1	4	1	5	5	1	5	1	0
982	3	0	1	5	5	5	1	4	5	4	5	4	5	4	5	5	4	4	5	4	3	4	5	1	3	1	4	1	1	1	3	4	1	5	1	3	1	4	5	1	4	1	0
961	3	1	1	5	5	4	5	5	4	5	5	5	5	3	5	5	5	5	5	5	5	4	4	4	4	1	4	1	1	1	4	4	1	4	1	4	1	4	4	1	4	1	0
1288	4	1	1	5	5	4	5	5	5	5	5	5	4	5	5	5	5	5	5	5	5	5	4	1	4	1	4	1	1	1	4	4	1	4	1	4	1	4	4	1	4	1	0
940	3	0	1	4	4	4	1	4	4	4	4	4	5	5	5	5	5	5	5	5	5	5	4	2	4	2	4	2	2	2	4	4	2	4	2	4	4	4	4	3	4	2	0
325	2	0	0	3	3	3	2	3	3	1	2	2	2	1	1	1	2	1	2	1	2	2	4	1	4	1	4	1	1	1	4	4	1	5	1	3	1	4	5	1	4	1	0
272	2	0	0	4	5	2	2	5	1	2	2	2	1	1	1	2	2	1	5	1	2	1	5	2	4	4	4	1	2	4	5	4	1	4	1	2	3	4	4	3	5	1	0
378	2	0	0	5	4	5	2	5	2	3	4	4	2	3	2	2	2	2	2	2	2	2	5	1	3	1	4	1	1	1	3	4	1	5	1	4	1	4	5	1	4	1	0
713	3	1	0	4	3	3	1	4	3	2	3	3	1	4	3	1	4	2	4	5	3	4	4	1	5	4	4	2	3	2	4	3	1	4	2	4	1	5	4	2	4	1	0
1231	4	1	0	5	5	4	5	5	4	3	4	1	3	5	5	4	5	5	5	4	5	4	4	1	5	1	4	1	1	1	4	4	1	4	3	4	1	5	4	3	3	1	0
969	3	1	1	5	5	4	2	5	5	5	5	5	5	5	4	4	5	4	5	4	6	5	4	1	2	1	4	1	1	1	4	5	1	5	1	3	1	5	5	1	4	1	0
280	2	0	0	4	5	4	4	4	2	1	1	1	1	1	1	1	1	1	3	2	1	1	5	2	3	1	5	1	1	1	3	4	2	4	1	4	1	4	5	1	5	1	0
753	3	0	0	3	4	3	3	3	3	2	2	3	2	1	2	1	2	1	3	2	1	1	5	1	4	2	4	1	1	2	4	3	2	4	1	4	1	5	5	1	4	1	0
952	3	1	1	5	5	4	2		4	4	5	5	5	4	5	4	6	6	6	5	4	5	4	2	4	1	4	1	1	1	4	4	1	5	1	4	1	5	4	1	4	1	0
1093	4	1	0	4	1	5		3	2	1	1	1	1	1	1	1	2	1	2	1	1	1	4	1	4	2	5	1	1	1	4	4	1	4	1	4	1	5	5	1	4	1	0
1123	4	0	1	3	3	5		2	4	2	2	3	2	6	2	2	2	3	3	1	1	2	4	2	4	2	4	1	1	1	4	5	2	5	1	4	1	4	5	1	4	1	0
1307	4	0	1		4			5	4	4	4	4	4	2	4	5	5	5	5	3	3	3	5	2	5	1	4	1	1	1	4	4	1	4	1	5	2	4	4	1	4	1	0
1282	4	1	1	5	5			5	4	4	5	5	4	4	4	4	4	4	5	5	5	5	5	1	3	1	5	1	1	1	4	3	1	5	1	4	1	4	5	1	5	1	0
974	3	0	1	5	4	3	1	5	4	4	5	4	5	4	4	5	4	5	5	4	5	4	4	1	4	1	4	1	1	1	1	5	1	5	1	5	1	5	5	1	5	1	0
946	3	1	0	4	5	4	1	5	3	2	4	4	5	4	4	4	4	5	5	5	5	5	5	1	4	1	4	1	1	1	5	4	1	3	1	5	1	4	5	1	4	1	0
854	3	1	0	4	4	4	3	4	3	3	4	4	3	3	3	2	3	3	3	3	3	3	4	1	4	1	4	1	1	1	4	5	1	5	1	5	1	5	5	1	5	1	0
538	2	0	0	4	5	5	4		4	5	5	5	5	4	6	6	4	5	5	4	4	5	5	1	5	1	4	1	1	1	5	4	1	5	1	3	5	5	5	1	5	1	0
584	2	0	1	5	5	5	1	5	5	5	5	5	5	5	5	5	5	5	5	5	5	5	5	1	4	1	5	1	1	1	4	4	1	4	1	5	2	5	5	1	5	1	0
374	2	0	1	5	5	4	3	5	5	3	4	5	2	3	4	3	5	3	5	4	4	4	5	1	4	1	5	1	1	1	5	5	1	5	1	4	1	5	5	3	5	1	0
885	3	1	1	4	3	4	3	4	4	4	4	4	4	5	5	5	5	5	4	4	4	4	5	3	5	1	5	1	1	1	5	5	1	5	1	3	1	5	5	1	5	1	0
528	2	1	1	4	5	5	5	5	4	5	4	5	5	5	5	5	5	5	5	5	5	5	5	4	5	5	5	4	4	4	4	5	5	5	4	5	4	5	5	4	5	4	0
605	3	1	0	1	1	5	1	1	1	1	1	1	1	1	1	1	1	1	1	1	1	1	5	2	5	1	5	1	1	1	5	5	1	5	1	5	1	5	5	1	5	1	0
1196	4	1	0	3	3	3	3	3	3	3	4	3	3	1	1	2	2	2	3	1	1	1	5	1	5	1	5	1	1	1	5	5	1	5	1	5	1	5	5	1	5	1	0
1299	4	0	0	5	5	5		5	5	3	5	4	4	3	2	2	5	4	6	4	3	3	5	1	5	1	5	1	1	1	5	5	1	5	1	5	1	5	5	1	5	1	0
1225	4	0	1	5	5	1	1	5	5	5	5	5	3	4	5	5	5	5	5	5	3	5	5	2	5	1	5	1	1	1	5	5	1	5	1	5	1	5	5	1	5	1	0
997	4	1	0	1	4	4	2	4	1	1	2	2	1	1	1	1	1	1	1	1	1	1	1	5	1	4	1	2	4	3	1	1	3	1	2	1	5	1	1	5	1	4	1
247	2	1	0	3	5	3		3		1	1	1	1	1	1	1	1	1	1	1	1	1	1	1	1	1	1	1	1	1	1	1	1	1	1	1	1	1	1	1	1	1	1
298	2	1	0							1	1		1	1	1	1	1	1	1	1	1	1	1	1	1	1	1	1	1	1	1	1	1	1	1	1	1	1	1	1	1	1	1
1022	4	0	0	2	1	2	2	1	1	1	1	1	1	2	1	1	1	1	1	1	1	1	1	2	1	2	1	1	2	1	1	1	1	1	1	1	2	1	1	1	1	1	1
1117	4	0	0	2	4	1	1	2	2	1	1	2	2	1	1	1	1	1	1	1	1	1	1	2	1	1	1	1	1	1	1	1	2	1	1	1	1	1	1	1	1	1	1
414	2	1	1	4	4	3	2	4	3	3	4	3	3	6	3	2	2	4	5	2	1	1	1	1	1	1	1	1	1	1	1	1	1	1	1	1	1	1	1	1	1	1	1
1256	4	1	1	4	4	4	4	4	4	4	4	4	4	4	4	4	4	4	5	4	4	4	1	1	1	1	1	1	1	1	1	1	1	1	1	1	1	1	1	1	1	1	1
998	4	1	0	1	4	1	3	2	1	1	1	1	1	1	1	1	1	1	1	1	1	1	1	5	1	5	1	1	5	5	1	1	5	1	5	1	5	1	2	5	1	5	1
219	2	1	0	2				2		1	1	1	1	1	2	1	1	1	1	1	1	1	2	4	1	5	1	1	4	3	1	1	4	1	1	1	4	1	1	4	1	4	1
297	2	0	0		3				1	1	1	1	1	1	1	1	1	1	2	1	1	1	1	3	1	3	1	1	2	2	1	1	3	2	1	1	3	1	1	1	1	3	1
230	2	0	0	3	4	3	3	3	2	1	2	2	1	1	1	1	1	1	2	1	1	1	1	1	1	1	1	1	1	1	1	1	1	1	1	1	1	1	2	1	1	1	1
622	3	1	0	2	4	5	2	3	2	2	2	2	1	1	1	1	1	1	2	1	1	1	1	4	1	1	1	1	4	1	1	1	2	1	1	1	4	1	1	4	2	4	1
496	2	1	0	4	4	4	4	5	3	3	3	4	4	3	1	2	2	2	4	3	3	2	2	1	1	1	1	1	1	1	1	1	2	1	1	1	1	1	1	1	1	1	1
1212	4	0	0	4	4	4		4	4	4	5	4	3	2	2	2	3	3	4	3	3	3	1	1	1	3	1	2	4	1	1	1	1	1	1	1	4	1	2	3	1	4	1
460	2	0	1	3	3	2	3	2	2	2	3	2	4	3	3	3	4	3	3	3	3	3	1	1	1	1	1	1	1	1	1	1	1	1	1	1	1	1	2	2	1	1	1
616	3	0	0	2	1	1	1	1	1	1	1	1	1	1	1	1	1	1	1	1	1	1	1	4	1	4	1	1	4	2	1	1	2	3	1	1	4	1	1	4	1	4	1
205	2	1	0	1	1	3	3	3	1	1	1	1	1	1	1	1	1	1	1	1	1	1	1	5	1	5	1	3	5	4	1	1	5	1	4	1	5	1	3	5	1	5	1
646	3	0	0	3	1	3	3	3	5	1	1	2	1	1	1	1	1	1	1	1	1	1	1	1	1	1	1	1	1	4	1	1	4	3	1	1	1	1	1	1	1	1	1
1057	4	0	0	3	4	3		3	3	1		3	1	1	1	1	1	1	1	1	1	1	1	1	1	1	1	1	1	3	1	1	3	1	1	1	1	3	1	1	1	1	1
1075	4	1	0	3	5			4	1	1	1	1	1	1	1	1	1	1	1	1	1	1	2	1	1	1	1	1	1	1	1	1	1	1	1	1	1	1	2	2	1	1	1
697	3	0	0	4	4	3	2	4		1	2	2	1	1	1	1	1	1	3	1	1	1	1	1	1	2	1	1	4	1	1	1	1	3	1	1	4	1	1	1	1	4	1
688	3	0	0	4	4	3	2	4	4	2	2	2	1	1	1	1	1	1	2	2	1	1	1	3	1	4	1	1	4	1	1	1	2	1	1	1	4	1	3	4	1	4	1
692	3	0	0	4	3	2	1	4	3	1	2	2	1	1	1	1	1	4	1	1	1	3	1	3	1	4	1	1	3	1	1	1	1	1	1	1	5	1	3	4	1	4	1
737	3	0	1	3	2			3		1	4	4	2	3	2	1	2	1	2	1	1	1	1	1	1	1	1	1	1	1	1	1	2	2	1	1	1	1	2	1	1	1	1
316	2	0	0	3	3	3	3	3	3	2	3	3	2	2	2	2	3	2	2	2	2	2	1	2	1	1	1	1	1	1	1	1	3	1	1	1	1	2	2	1	1	1	1
802	3	1	1	3	4	4	2	3	3	3	2	4	3	1	3	2	2	3	3	1	2	2	2	2	1	3	1	1	4	1	1	1	3	2	1	1	5	1	1	3	1	4	1
1235	4	1	1	3	3	3	2	3	3	2	3	3	4	2	3	2	2	3	3	2	2	2	3	2	1	1	1	1	1	1	1	1	2	1	1	1	2	1	1	1	1	2	1
1185	4	1	1	3	3	1	1	4	4	4	4	3	3	3	3	3	3	3	3	3	3	3	3	1	1	1	1	1	1	1	1	1	1	1	1	1	1	1	1	1	1	1	1
905	3	0	1	4	4	4	2	4	5	4	4	5	4	3	4	4	4	4	5	3	2	2	1	2	1	3	1	2	2	2	1	1	2	1	2	1	3	1	3	2	1	3	1
812	3	0	1	3	5	4	1	4	4	4	4	5	3	6	3	6	3	3	4	3	3	4	1	3	1	1	1	3	3	3	1	1	1	3	1	1	3	1	1	1	1	1	1
600	3	0	0	1	4			1	1	1	1	1	1	1	1	1	1	1	1	1	1	1	2	1	1	1	1	1	1	2	1	1	1	2	1	1	1	1	2	1	1	1	1
1020	4	0	0	2	2	2	2	3	2	1	2	2	1	1	1	1	1	1	1	1	1	1	1	3	1	3	1	1	3	2	1	1	2	1	1	1	4	1	2	4	3	3	1
201	2	1	0	1	1	1	1	5	1	1	2	1	1	1	1	1	1	1	1	2	1	1	2	1	1	1	1	1	1	1	1	1	1	2	1	1	2	1	2	2	1	1	1
615	3	0	0	2	2			2	1	1	2	1	1	1	1	1	1	1	2	1	1	2	2	2	1	2	2	1	2	2	1	1	3	2	1	1	3	1	1	3	1	3	1
1010	4	0	0	2	3	3	3	2	2	1	1	2	1	1	1	1	1	1	2	1	1	2	1	2	1	4	1	1	3	1	1	1	4	4	1	1	3	1	1	3	1	4	1
1042	4	0	0	3	3	3	2	3	2	1	2	1	1	1	2	1	1	1	1	1	2	2	2	3	1	3	3	1	2	2	1	1	1	1	1	1	1	1	1	1	1	1	1
1076	4	1	0	3	3	5	1	3	2	1	1	1	1	1	1	1	2	1	2	2	1	1	2	1	1	2	1	1	1	1	1	1	1	2	1	1	1	1	2	1	1	1	1
736	3	1	1	3	3	3	2	3	3	3	3	4	2	2	2	2	2	2	2	2	2	3	1	1	1	1	1	1	1	1	1	1	1	1	1	1	1	2	2	1	2	1	1
884	3	1	1	4	4	3	1	3	3	4	4	4	4	2	2	2	2	3	3	2	2	2	1	1	1	1	1	1	1	1	1	1	1	3	1	1	1	1	2	1	1	1	1
823	3	1	0	3	3	4	1	4	3	3	4	4	3	3	3	3	3	2	3	4	4	3	1	2	1	2	2	1	2	1	1	1	1	2	1	1	4	1	2	3	1	3	1
1290	4	0	1	5	5	5	1	3	3	5	5	5	4	1	5	3	4	5	5	4	2	4	3	3	1	2	1	2	3	1	1	1	3	2	2	1	2	1	1	1	1	3	1
942	3	0	1	4	5	4	1	4	4	4	5	4	5	5	4	4	5	4	5	4	4	5	2	2	1	2	1	1	3	1	1	1	1	1	1	1	3	1	3	1	1	3	1
513	2	0	1	5	4	3	2	4	4	4	4	4	4	5	5	5	4	5	4	5	5	4	1	3	1	2	1	1	2	1	1	1	2	2	1	1	3	1	3	2	1	3	1
1003	4	1	0	1	1	1	1	1	1	1	1	1	1	1	1	1	1	1	1	1	1	1	5	5	1	4	1	2	5	4	1	1	3	1	1	1	5	1	1	5	1	5	1
1019	4	0	0	2	2	1	2	1	2	1	1	1	1	1	1	1	1	1	1	1	1	1	2	4	2	4	1	3	4	4	1	1	3	3	3	1	4	1	1	4	1	3	1
601	3	0	0	1	1	1	1	5	1	1	1	1	1	1	1	1	1	1	1	1	1	1	1	5	1	5	1	1	5	1	1	1	5	5	1	1	5	1	1	5	1	5	1
619	3	0	0	2	3	1	3	2	1	1	1	1	1	1	1	1	1	1	1	1	1	1	1	2	1	3	1	1	1	2	1	1	2	3	1	1	1	1	3	1	1	1	1
1024	4	0	0	2	1	2	1	3	2	1	1	2	1	1	1	1	1	1	1	1	2	1	1	3	2	3	2	2	2	2	1	1	4	2	4	1	2	1	2	2	1	2	1
620	3	0	0	2	3	2	3	2	1	1	1	2	1	1	1	1	1	1	2	1	1	1	2	2	1	1	2	2	1	2	1	1	2	1	2	1	1	2	2	2	1	2	1
659	3	0	0	3	4	2	2	1	2	1	1	1	1	1	1	1	1	1	2	1	1	1	1	4	1	4	1	2	5	3	1	1	4	4	3	1	4	1	1	4	2	4	1
1071	4	1	0	3	2	3	5	2	1	1	1	1	1	1	1	1	1	1	2	1	1	1	1	3	1	3	1	1	2	1	1	1	1	1	1	1	2	1	5	1	1	3	1
213	2	0	0	2	4	3	3	4	1	1	1	1	1	1	1	1	1	1	1	1	1	2	1	4	1	4	1	1	3	1	1	1	2	3	1	1	4	1	2	2	2	3	1
196	2	0	0	1	1	5	1	1		1	1	1	1	6	1	1	1	1	1	1	1	1	1	5	1	5	1	4	5	4	1	1	5	5	4	1	5	1	1	5	1	5	1
759	3	1	0	3	3	2	1	3		2	1	2	2	2	2	1	2	1	2	1	1	1	1	2	1	4	1	1	2	1	1	1	3	3	1	1	3	1	3	1	1	2	1
1079	4	1	1	4	4	4	3	4	2	2	2	2	1	1	1	1	2	1	4	1	1	2	1	4	1	4	1	1	4	3	1	1	3	2	1	1	4	2	1	4	3	4	1
197	2	0	0	1	2	2	1	1	2	2	2	2	1	1	2	2	2	2	2	2	2	2	1	2	1	1	1	1	1	1	1	1	1	3	1	1	1	1	3	2	1	1	1
365	2	1	0	4	4	3	4	4	2	2	1	2	2	3	1	1	2	1	3	2	2	2	1	1	1	1	1	1	1	1	1	1	1	3	1	1	1	1	3	1	1	1	1
399	2	1	1	3	2	1	3	3	3	3	4	3	3	2	2	3	2	2	2	2	2	2	2	4	1	3	1	1	4	1	1	1	1	1	1	1	4	1	4	4	1	3	1
1230	4	1	0	5	5	5	5	5	5	5	5	5	3	2	2	2	2	2	3	3	2	3	2	2	1	1	1	1	1	1	1	1	1	1	1	1	1	1	4	2	1	1	1
928	3	0	1	5	5	5	1	5	5	4	5	4	4	2	3	2	2	2	4	3	1	2	1	1	1	1	2	1	1	1	2	1	1	1	1	2	1	1	2	2	1	1	1
879	3	1	1	4	4	3	2	4	4	4	4	4	4	3	3	4	4	4	4	4	3	3	2	1	1	1	1	1	1	1	1	1	2	2	1	1	1	1	3	1	1	1	1
1238	4	0	1	3	4			3	3	3	3	2	4	6	2	6	3	3	3	2	6	6	3	1	1	1	1	1	1	1	1	1	1	1	1	1	1	1	3	1	1	1	1
979	3	0	1	5	5	1	1	5	5	5	5	5	5	2	3	2	5	5	5	5	5	5	2	1	1	1	3	1	1	1	1	1	1	2	1	1	1	1	1	1	1	1	1
965	3	1	1	5	5	1	1	5	5	5	5	5	5	4	5	4	5	4	5	4	2	5	1	4	1	4	1	1	4	1	1	1	2	3	1	1	4	1	3	4	1	3	1
582	2	0	1	5	5			5	5	5	5	5	5	5	5	5	5	5	4	5	4	5	3	2	1	2	1	1	1	1	1	1	1	1	1	1	2	1	3	1	1	1	1
1339	4	1	1	5	5	3	1	4	4	4	4	5	5	6	5	6	5	5	5	5	4	5	2	1	1	1	2	1	3	1	1	1	1	1	1	1	2	1	3	1	1	2	1
215	2	0	0	2	2	1	1	2	1	2	1	1	1	1	1	1	1	1	1	2	1	1	2	5	1	5	1	1	5	2	1	1	4	3	4	1	5	1	3	4	1	5	1
204	2	1	0	1	3	3	1	3	2	1	1	1	1	1	1	1	1	1	1	1	1	2	2	1	1	2	1	1	1	1	1	1	1	3	1	1	1	1	3	1	1	1	1
726	3	1	0	2	3	2	2	2	2	1	1	1	2	1	1	1	1	2	3	1	1	1	2	3	1	3	1	2	2	2	1	1	3	2	2	1	3	2	2	3	2	3	1
218	2	1	0	2	3	3	1	2	1	1	1	1	1	3	2	1	2	1	3	2	1	3	3	4	1	4	1	1	3	3	1	1	4	1	2	1	4	1	4	3	1	4	1
1167	4	1	0	4	4	4		5	3	2	3	3	2	2	2	2	2	2	2	3	3	2	1	3	1	2	1	1	2	1	1	1	1	3	1	1	3	1	3	1	2	2	1
1192	4	0	1	3	4		4	4	3	3	4	4	3	2	1	1	4	3	3	2	2	2	2	1	1	1	1	1	2	1	1	1	1	2	1	1	3	2	3	2	1	2	1
1194	4	0	0	3	4	3	1	4	1	2	2	3	3	5	2	2	3	2	3	2	2	3	1	3	3	4	1	1	3	1	1	1	2	1	1	1	5	1	3	1	2	4	1
1247	4	1	1	4	4	4	1	4	5	5	5	4	4	4	4	5	5	5	5	5	4	5	2	1	1	1	2	1	1	1	1	1	1	2	1	1	1	1	3	1	1	1	1
1063	4	1	0	3	5	3	1	4	1	1	1	2	1	1	1	1	1	1	1	1	1	1	3	4	1	5	1	4	5	3	1	1	5	3	1	1	5	1	3	2	1	4	1
1083	4	0	0	4	3			3	4	1	1	1	1	1	1	1	1	1	1	1	1	1	1	5	1	4	1	1	5	1	1	1	1	4	3	1	5	1	4	1	1	5	1
592	3	0	0	1	4	3	1	2	1	1	1	2	1	1	1	1	1	1	2	1	1	1	3	2	1	2	1	1	1	2	1	1	2	1	1	1	2	1	3	1	3	1	1
227	2	0	1	3	3	4	3	3	1	1	1	2	1	1	1	1	1	1	2	2	1	1	2	2	1	2	1	1	2	2	1	1	2	3	4	1	2	2	3	2	1	2	1
691	3	0	0	4				3	2	1	1	2	1	1	1	1	1	1	3	1	1	1	1	4	1	4	1	1	3	3	1	1	4	3	1	1	4	1	4	3	2	3	1
1052	4	0	0	3	3	3	1	3	2	1	3	1	1	1	1	1	1	1	2	2	1	2	3	1	1	1	1	1	1	1	1	2	1	1	1	1	1	1	3	1	2	1	1
1050	4	0	0	3	3	3	3	3	2	1	4	2	1	1	1	1	2	2	3	1	1	1	2	1	1	1	1	1	1	1	1	1	1	3	1	1	2	1	4	2	1	1	1
286	2	1	0	4	4	4	2	4	1	1	1	1	1	1	1	1	2	1	2	2	1	2	2	3	1	3	1	1	3	2	1	1	2	2	1	1	4	1	4	3	2	3	1
723	3	1	1	2	3	2	3	2	2	3	3	2	2	1	2	2	1	2	1	2	2	1	1	1	2	1	2	1	1	1	1	2	1	1	1	1	1	2	2	1	2	1	1
750	3	0	0	3	3	4	4	4	3	2	3	3	2	1	1	1	2	2	2	3	1	1	2	2	2	1	2	1	2	2	1	2	3	1	2	2	3	1	2	2	1	2	1
329	2	1	0	3	2	4	1	3	2	2	4	3	2	2	2	2	2	2	2	1	1	1	2	2	1	3	1	1	4	1	1	2	2	3	1	1	4	2	2	2	1	4	1
766	3	1	1	4	4	4	2	4	3	1	3	2	2	1	2	1	1	1	2	3	2	2	1	2	2	2	2	1	1	1	1	1	2	2	1	1	2	1	3	2	2	2	1
742	3	0	0	3	2	2	1	3	1	1	2	2	2	6	1	1	2	1	2	1	1	1	2	1	1	1	1	1	1	1	1	1	1	4	1	1	1	1	3	1	1	1	1
323	2	0	0	3	3			4	3	2	2	2	2	2	3	2	2	1	2	1	2	1	2	1	1	1	1	1	1	1	2	1	1	3	1	1	1	1	3	1	1	1	1
764	3	1	1	4	4	1	1	3		2	2	4	2	2	2	2	2	2	3	2	2	3	3	1	1	1	1	1	1	1	1	1	1	3	1	1	1	2	2	1	1	1	1
1213	4	0	0	4	4	3	3	4	3	4	3	3	3	2	2	2	3	2	2	2	2	2	2	2	1	3	1	1	1	1	1	1	3	3	1	2	2	1	3	2	1	1	1
392	2	0	0	2	2	1	1	2	1	1	1	1	3	2	2	2	2	3	3	2	2	2	2	2	1	2	2	1	2	2	1	1	1	3	1	1	2	1	2	1	2	2	1
394	2	1	1	3	4	3	4	4	3	3	3	3	3	2	2	2	2	3	3	2	2	2	2	1	1	1	1	1	1	1	1	1	1	3	1	1	1	1	2	1	3	1	1
861	3	1	1	5	5	5	5	5	4	4	5	5	3	3	2	3	2	3	3	4	2	1	3	1	1	1	1	1	1	1	1	1	1	3	1	1	1	1	3	1	1	1	1
824	3	1	1	4	5	4	1	5	4	4	5	4	3	2	3	2	2	3	4	3	2	3	3	2	1	1	3	1	2	1	1	1	1	3	1	1	2	1	1	2	1	2	1
882	3	1	1	4	4	4	3	4	3	5	5	5	4	2	2	3	2	4	4	2	2	2	2	4	2	3	1	1	3	3	1	1	3	2	2	2	4	1	3	3	1	4	1
441	2	1	0	4	3	3	3	4	3	3	3	3	3	3	2	2	3	3	4	3	2	3	3	1	1	1	1	1	1	1	1	1	1	2	1	1	1	1	3	1	2	1	1
892	3	0	1	4	5	4	2	4	4	4	4	3	4	3	3	3	4	4	5	3	3	4	2	1	1	2	1	1	1	1	1	1	2	2	1	1	2	2	3	1	2	1	1
975	3	0	1	5	4	4	1	4	4	4	4	4	5	5	5	3	4	4	4	3	4	2	4	2	1	1	2	1	3	1	1	1	1	2	1	1	3	1	2	2	1	3	1
921	3	0	1	5	5	3	1	5	5	4	4	4	4	4	4	2	4	4	5	4	4	4	1	1	1	1	2	1	1	1	1	1	2	3	1	1	1	2	3	1	1	1	1
473	2	1	1	4	5	4	1	4	4	4	4	4	4	4	5	4	5	4	4	3	4	4	3	3	1	2	2	2	1	2	1	1	2	2	2	1	1	1	3	1	1	1	1
1263	4	0	1	4	4	2	1	4	1	4	4	4	4	3	4	6	4	4	5	4	6	5	2	1	1	1	2	1	1	1	1	2	2	2	1	1	1	1	2	1	2	1	1
973	3	0	1	5	5	2	1	5	3	5	5	5	5	5	5	5	5	5	5	5	5	5	3	1	1	1	1	1	1	1	1	1	1	3	1	1	1	1	3	1	1	1	1
954	3	1	1	5	5	5	3	5	5	5	5	5	5	6	5	5	5	5	5	5	5	5	4	1	1	1	1	1	1	1	1	1	1	4	1	1	1	1	1	1	1	1	1
635	3	1	0	2	3	1	1	1	1	1	1	1	1	1	1	1	1	1	1	1	1	1	3	2	1	3	1	1	1	1	1	1	2	1	1	1	1	2	5	1	1	1	1
1016	4	0	0	2	1	2	1	2	1	1	2	1	1	1	1	1	1	1	1	1	1	1	2	2	1	1	1	1	1	1	1	1	2	3	1	1	1	2	3	1	2	1	1
1015	4	0	0	2	2	2	2	1	2	1	2	1	1	1	1	1	1	1	1	1	1	1	2	1	2	1	2	1	1	1	1	1	1	2	1	1	1	2	2	1	2	1	1
708	3	1	0	4	4	2	1	2	1	1	3	1	1	1	1	1	1	1	1	1	1	1	1	5	1	5	1	1	5	1	1	1	4	5	1	1	5	1	4	4	1	5	1
1092	4	0	0	4	3	2	3	1	3	2	1	1	1	1	1	1	1	1	1	1	1	1	2	3	1	4	1	3	4	3	1	1	4	3	1	1	4	2	4	4	1	4	1
1041	4	0	1	3	4			2	2	1	3	2	1	1	1	1	1	1	1	1	1	1	2	1	1	1	1	1	1	1	1	1	1	4	1	1	1	1	4	1	1	1	1
610	3	0	0	2	2	3	2	3	1	1	1	1	1	1	1	1	1	1	2	1	1	1	3	1	1	2	1	1	1	1	1	1	2	4	1	2	2	1	1	2	2	1	1
637	3	0	1	3	2	3	2	2	2	3	3	3	1	1	1	1	1	1	2	1	1	1	1	5	2	4	2	2	4	3	1	1	3	4	3	1	4	1	2	4	2	4	1
1007	4	0	1	2	3	3	2	3	2	2	2	2	1	1	2	1	1	1	1	1	1	1	2	2	2	2	2	1	3	2	1	1	3	2	1	1	3	1	3	2	2	3	1
1027	4	1	0	2	3	5	1	4	3	1	2	3	1	1	1	1	1	1	2	1	1	1	2	1	1	1	2	1	1	1	1	1	1	3	1	1	1	2	3	1	1	1	1
694	3	0	0	4	3			3	3	3	3	3	1	1	1	1	1	1	2	1	1	1	3	1	1	1	1	1	1	1	1	1	2	3	1	1	1	1	4	1	1	1	1
1009	4	0	0	2	2	3	1	3	2	2	3	3	1	1	1	1	1	2	2	1	1	1	2	2	1	1	1	1	1	1	2	2	1	2	1	1	1	2	2	1	2	1	1
1039	4	0	1	3	2			3	2	2	2	2	1	1	1	1	2	1	2	1	1	1	4	3	1	3	1	1	3	2	1	1	2	3	2	1	4	2	2	3	1	4	1
1002	4	1	0	1	5	5	1	2	2	1	1	1	1	1	1	1	1	1	3	1	1	1	1	3	1	4	1	1	3	4	1	1	4	4	1	1	2	2	4	2	1	1	1
649	3	0	0	3	4	5	1	3	3	1	2	3	1	1	1	1	3	1	2	1	1	1	1	3	1	3	1	1	3	2	1	1	3	3	1	1	3	4	3	2	1	3	1
340	2	1	1	4	4	4	2	3	2	2	2	2	2	1	1	1	1	2	2	1	1	1	3	1	1	1	1	1	1	1	1	1	1	3	1	1	1	1	3	1	2	1	1
693	3	0	0	4	3	4	3	4	3	2	3	3	1	1	1	1	1	1	2	2	2	1	2	1	1	1	2	1	1	1	2	1	1	2	1	2	1	1	2	1	2	1	1
301	2	0	0	1	1	1	1	2	1	1	1	1	2	2	1	2	1	1	2	1	1	1	3	3	1	3	2	1	3	2	1	1	2	2	2	1	1	2	3	2	1	1	1
317	2	0	0	3	3	4	4	4	2	2	3	2	2	1	1	1	2	1	2	2	1	1	2	3	1	3	1	2	3	3	1	1	2	2	2	1	5	2	4	5	2	4	1
1168	4	1	0	4	2		1	4	2	2	3	2	2	2	1	1	1	1	2	1	2	2	2	2	1	2	2	1	1	1	1	1	2	2	1	2	2	2	2	2	2	2	1
211	2	0	0	2	1	5			2	2	4	3	1	6	1	1	2	1	1	2	1	1	3	4	1	4	1	1	2	1	1	1	1	3	1	1	1	1	3	1	2	1	1
210	2	0	0	2	4	4	4	3	2	1	1	1	1	1	1	1	1	1	2	2	3	5	3	2	1	1	1	1	1	1	1	1	2	3	1	1	1	2	3	1	1	1	1
487	2	0	1	4	4			4		4	4	4	4	1	2	1	1	3	3	2	1	1	2	1	1	1	2	1	2	1	1	1	1	2	1	1	2	2	2	1	3	2	1
797	3	1	0	1	4	2	3	2	3	3	2	3	3	2	1	3	2	1	3	2	1	2	1	4	1	3	3	1	5	1	2	1	1	3	1	2	5	2	1	2	1	3	1
1205	4	0	1	4	3	2	2	4	3	3	4	4	3	2	2	2	2	2	3	2	2	1	2	2	2	2	2	2	4	2	1	1	2	3	2	1	2	1	2	2	2	4	1
401	2	0	1	3	3	3		3	4	4	3	5	3	3	3	1	1	2	3	1	2	2	3	2	1	1	1	1	1	1	1	1	1	3	1	1	1	1	3	1	2	1	1
770	3	1	1	4	5		1	4		3	4	3	2	1	4	2	2	2	3	2	2	2	2	1	1	1	2	1	1	1	1	1	1	3	1	1	1	1	3	1	2	1	1
1201	4	1	1	4	4	4	1	4	3	2	2	2	3	2	3	2	2	2	3	3	2	2	2	1	1	1	1	1	1	1	1	1	2	3	1	1	1	3	3	1	1	1	1
428	2	0	1	4	4	4	2	4	4	3	3	4	3	2	2	1	1	2	3	3	4	3	3	1	2	2	2	1	3	1	1	1	1	1	1	1	2	1	4	1	1	1	1
447	2	1	0	5	5	5	5	5	5	3	5	5	3	1	2	2	3	2	4	4	3	1	2	1	1	1	1	1	1	1	1	1	1	3	1	1	1	2	4	1	1	1	1
437	2	0	0	4	4	3	3	3	3	3	3	3	3	3	3	2	4	3	3	2	2	2	2	1	1	1	1	1	1	1	3	1	1	2	1	1	1	1	4	1	1	1	1
865	3	0	0	5	5	5	1	5	3	2	4	3	3	3	3	3	2	4	3	3	3	2	2	1	1	1	1	1	1	1	1	1	2	3	1	1	1	1	4	2	2	1	1
839	3	0	1	4	5			5	4	4	4	4	3	2	3	3	4	3	4	3	2	3	2	1	1	1	1	1	1	1	1	1	1	3	1	2	1	1	4	1	1	1	1
856	3	1	1	5	5			5	3	4	5	3	3	3	4	4	3	3	4	2	3	4	3	5	1	4	1	2	1	1	1	1	2	2	2	2	1	2	3	2	1	1	1
1273	4	0	0	4	4	4	2	4	4	4	4	4	4	4	5	4	4	4	4	4	4	4	3	2	1	2	3	1	3	1	1	2	2	1	3	1	2	1	2	2	2	1	1
1328	4	0	1	4	5			4		5	5	5	5	6	5	6	5	4	5	4	3	3	3	1	1	2	1	1	1	1	1	1	2	4	1	1	2	1	3	1	1	1	1
564	2	0	1	5	5	3	1	5	4	5	5	5	5	6	4	5	5	4	5	5	4	4	3	2	1	2	1	1	1	1	1	1	3	3	1	1	2	1	4	2	1	2	1
597	3	0	0	1	1	3		1	1	1	1	1	1	1	1	1	1	1	1	1	1	1	1	5	1	5	1	1	5	4	1	1	4	5	1	1	5	1	5	5	1	5	1
255	2	1	0	3	2	2	2	3	2	1	1	2	1	2	1	1	1	1	1	1	1	1	3	5	1	4	1	4	5	4	1	1	5	3	5	1	5	2	4	5	1	5	1
1059	4	0	0	3	3	2	2	2	2	2	2	2	1	1	1	1	1	1	2	1	1	1	3	1	1	1	1	1	1	1	1	1	1	3	1	1	1	2	4	1	1	1	1
1051	4	0	0	3	4	4	3	3	2	1	2	2	1	1	1	1	2	1	1	1	1	1	3	5	1	5	1	2	5	1	1	1	4	4	2	1	5	1	4	5	1	5	1
1162	4	0	0	4	4	4	2	3	3	2	2	4	2	1	1	1	1	1	1	1	1	1	3	2	1	1	2	1	1	2	1	1	2	3	1	1	1	2	3	1	1	1	1
294	2	1	0	5	5	5	3	5	3	1	3	2	1	1	1	1	2	1	1	1	1	2	1	1	1	2	1	1	1	1	1	1	2	5	1	1	1	1	5	1	1	1	1
1025	4	1	0	2	3	3	3	3	2	1	1	1	1	2	1	1	2	1	2	1	1	1	2	1	1	1	2	1	1	1	2	1	1	2	1	2	1	2	3	1	1	1	1
1131	4	0	0	3	2	2	1	2	4	1	2	2	2	2	1	1	1	2	2	1	1	1	2	2	1	2	1	2	4	1	2	1	1	2	2	1	5	2	3	1	3	4	1
752	3	0	0	3	3			3	3	2	3	3	2	1	1	1	1	2	3	1	1	1	2	1	1	1	2	1	1	1	1	1	3	3	1	1	1	3	3	1	1	1	1
703	3	1	0	4	4	5	1	4	2	1	2	2	1	1	1	1	1	1	3	1	2	2	4	4	1	4	2	1	4	1	1	1	4	1	1	1	4	1	4	4	2	4	1
288	2	1	0	4	5	5	4	5	4	2	2	1	1	2	1	1	1	1	3	2	1	1	3	2	1	1	1	1	1	1	1	1	2	3	1	1	1	2	4	1	1	1	1
270	2	0	1	4	5	3	5	4	5	5	3	5	1	2	2	1	1	1	4	1	1	1	3	2	1	1	1	1	2	1	1	1	2	4	1	1	2	1	4	1	1	1	1
1021	4	0	0	2	3	3	3	2	2	2	3	2	1	1	2	2	2	1	3	2	2	2	2	1	1	1	3	1	1	1	1	1	2	2	1	1	1	2	3	1	2	1	1
267	2	1	0	3	4			3	3	2	2	3	1	2	2	2	2	2	3	2	1	1	2	1	1	1	1	1	1	1	2	1	1	3	1	1	1	2	4	1	1	1	1
725	3	1	0	2	2	3	2	3	3	2	4	3	2	3	3	2	2	2	2	2	1	3	3	1	1	1	2	1	1	1	1	1	1	3	1	2	1	1	3	1	1	1	1
929	3	0	0	5	5	1	1	5	5	5	5	5	4	2	5	4	2	3	2	2	2	2	5	5	1	5	1	2	5	1	1	1	1	1	1	1	5	5	1	5	1	5	1
930	3	1	0	5	5	3	3	5	5	3	5	4	4	4	4	2	3	4	4	4	4	4	3	3	1	1	1	1	1	1	2	1	2	3	2	1	2	2	3	2	1	1	1
402	2	0	1	3	4	3	3	4	3	4	3	4	3	3	5	4	5	3	4	4	4	4	2	1	1	1	2	1	1	1	1	1	1	2	1	2	2	3	2	1	2	1	1
1337	4	1	1	5	5	4	1	5	4	4	3	3	5	4	1	4	4	4	5	5	4	5	3	1	1	1	1	1	1	1	1	1	2	3	1	1	1	1	3	1	3	1	1
508	2	0	1	5	4			3	5	1	4	5	4	6	5	6	5	5	5	2	6	1	3	1	1	1	1	1	1	1	1	1	1	2	1	2	1	3	3	1	1	1	1
502	2	1	1	5	4	4	5	4	4	4	5	4	4	5	5	5	5	4	5	5	4	5	1	1	1	1	4	1	1	1	1	1	3	2	1	1	1	5	1	1	1	1	1
960	3	1	1	5	5	5	1	5	4	5	5	4	5	4	5	4	5	5	5	5	5	5	2	3	1	3	1	1	3	1	1	1	1	3	1	1	4	3	4	2	1	3	1
1061	4	1	0	3	2	2		4	2	2	2	2	1	1	1	1	1	1	1	1	1	1	3	1	1	2	1	1	1	1	1	1	1	4	1	1	1	1	5	1	1	1	1
669	3	1	0	3	4	4	3	3	2	1	3	1	1	1	1	1	1	1	1	1	1	1	4	2	1	1	1	1	1	1	1	1	1	4	1	1	2	1	4	1	1	1	1
231	2	0	0	3	3	2	2	3	2	2	2	2	1	1	1	1	1	1	1	2	1	2	3	2	1	2	2	1	1	1	1	1	3	3	1	1	2	2	3	1	2	1	1
216	2	0	0	2	4	4	2	2	2	2	2	2	1	2	2	1	1	1	1	1	1	1	3	1	1	1	2	1	1	1	1	1	1	3	1	1	1	1	3	1	3	1	1
1049	4	0	0	3	4	4	3	3	2	1	2	3	1	1	1	1	1	1	2	2	1	1	2	1	1	1	2	1	1	1	2	1	1	3	1	2	1	3	1	1	2	1	1
626	3	1	0	2	4	4		5	2	2	2	3	1	1	1	1	1	1	3	1	1	1	3	2	1	2	4	1	1	2	1	1	2	3	1	1	1	1	3	1	1	1	1
748	3	0	0	3	3	3	4	3	3	3	3	3	2	1	1	1	2	1	2	1	1	1	2	1	2	1	1	1	1	1	1	1	1	3	1	1	2	2	3	2	3	1	1
1141	4	1	0	3	4	4	3	4	3	2	2	3	2	1	1	1	2	1	2	1	1	1	3	4	2	3	1	2	3	1	2	2	3	1	1	2	3	2	3	2	1	3	1
328	2	1	0	3	2			3		1	3	2	2	1	1	1	1	2	3	1	1	1	2	1	1	1	2	1	1	1	1	1	1	4	1	1	1	2	4	1	1	1	1
1143	4	1	0	3	5	4		3		2	2	4	2	1	1	1	1	2	3	2	1	1	3	2	1	2	1	2	2	1	2	1	2	3	1	2	4	2	3	2	1	2	1
307	2	1	1	3	5	4	3	5	3	2	3	3	2	2	2	2	2	2	2	2	2	2	2	1	1	1	2	1	1	1	1	1	1	3	1	1	1	1	4	1	3	1	1
1152	4	1	1	4	4	4	2	4	3	4	3	2	2	3	2	2	2	3	1	3	2	3	4	2	1	2	3	2	4	1	1	1	2	4	2	1	4	1	2	4	1	4	1
383	2	1	0	5	5	5	1	3	3	3	5	3	2	2	2	2	3	3	5	3	2	2	2	1	1	1	2	1	1	1	1	1	1	3	1	1	1	2	4	1	2	1	1
769	3	1	1	4	1	5	1	4	3	2	2	3	2	2	2	3	3	3	2	3	3	4	4	3	1	1	1	1	4	1	1	1	2	2	1	1	5	3	4	2	1	4	1
894	3	0	1	4	3		2	4	3	4	4	4	4	3	3	4	4	5	4	3	2	2	3	1	1	1	1	1	1	1	2	1	1	3	1	1	1	2	3	1	2	1	1
903	3	0	1	4	3	3	1	3	3	4	4	4	4	3	3	3	5	4	5	4	3	4	1	1	1	1	2	1	1	1	1	1	1	2	1	2	2	3	3	2	3	1	1
862	3	1	1	5	4	3	2	4	4	3	4	4	3	2	5	3	4	4	5	3	4	5	3	2	1	1	2	1	1	1	2	1	2	3	2	2	2	1	3	2	1	2	1
1243	4	1	1	4	5	3	1	5	4	5	4	5	4	5	5	2	5	4	4	4	3	3	4	1	1	1	1	1	1	1	1	1	3	4	1	1	1	1	4	1	1	1	1
446	2	0	0	5	5		1	5	4	2	4	3	3	5	4	4	4	3	5	4	4	4	3	2	1	2	2	1	2	1	1	1	1	3	1	1	4	2	4	1	1	2	1
983	3	0	1	5	4	5	3	5	4	5	5	5	5	5	5	5	5	5	5	5	4	5	4	1	1	1	1	1	1	1	1	1	1	4	1	1	1	1	4	1	1	1	1
1033	4	1	0	2	2	3	3	2	1	1	1	1	1	1	1	1	1	1	1	1	1	1	4	3	1	4	1	1	3	3	1	1	4	5	1	1	4	1	4	4	1	4	1
208	2	0	0	2	4	4	3	3	1	1	2	1	1	1	1	1	1	1	1	1	1	1	4	5	1	5	2	1	5	2	1	1	5	4	1	1	5	1	4	5	1	5	1
224	2	1	1	3	3	3		3	1	1	2		1	1	1	1	1	1	2	1	1	1	3	1	1	1	1	1	1	1	3	1	2	3	1	1	1	1	4	1	2	1	1
1070	4	1	0	3	3	3		3	2	1	2	1	1	1	1	1	1	1	2	1	1	1	2	4	5	4	1	2	5	3	3	1	4	3	3	1	4	1	1	5	2	2	1
650	3	0	0	3	5	5		2	2	1	1	2	1	1	1	1	2	1	1	1	1	1	5	2	1	4	3	1	4	4	1	2	4	2	2	1	5	2	2	4	1	3	1
653	3	0	0	3	4	3		3	4	1	1	3	1	1	1	1	1	1	3	1	1	1	3	4	1	2	2	1	1	1	1	1	1	4	1	1	1	2	4	1	1	1	1
258	2	1	0	3	5	4	2	3	2	2	2	2	1	1	1	1	1	2	2	1	1	1	3	2	1	3	2	1	2	2	1	2	2	3	1	1	2	2	3	1	2	2	1
292	2	1	1	5	5		2	3	1	1	4	5	1	1	1	2	1	1	2	1	1	1	2	1	1	3	4	1	1	1	2	1	2	5	1	1	1	1	1	1	2	1	1
795	3	1	0	5	4	4		5	3	1	3	3	2	1	1	1	1	1	2	1	1	1	3	1	1	2	1	1	1	1	1	1	1	3	1	1	2	4	4	1	1	1	1
792	3	1	0	5	4	4	3	4	2	2	3	3	2	2	1	1	1	1	2	1	1	1	3	1	1	1	1	1	1	1	1	1	1	4	1	1	1	2	4	1	2	1	1
754	3	1	0	3	3	2	1	3	2	1	2	2	2	1	1	1	2	1	2	1	1	2	3	1	1	1	1	1	1	1	1	3	2	3	1	2	2	2	2	1	2	1	1
1112	4	1	1	2	5			4		1	1		2	1	2	1	1	1	3	1	1	1	3	2	1	2	1	1	1	2	1	1	2	5	1	1	1	1	5	1	1	1	1
251	2	1	0	3	2			3	2	1	3	2	1	2	1	1	1	1	2	2	2	2	3	1	2	1	1	1	1	1	1	1	1	4	1	2	2	1	4	1	1	1	1
1155	4	0	1	4	4	3	2	2	3	2	2	3	2	2	2	1	1	1	3	1	1	1	2	1	2	1	2	1	1	1	2	2	1	2	1	2	1	2	2	1	2	1	1
1115	4	0	1	2	3	3	1	3	3	2	3	2	2	1	1	1	2	2	4	1	1	1	2	2	1	2	3	1	1	2	1	1	2	4	1	1	1	1	3	2	3	2	1
782	3	1	0	4	3	2	1	4	3	2	2	2	2	1	1	1	2	2	3	2	1	1	3	1	2	1	2	1	1	1	2	1	2	2	1	1	1	2	4	1	1	1	1
1174	4	0	1	5	5	3		5	3	2	2	3	2	1	3	2	2	1	3	1	1	1	4	5	1	4	2	1	5	1	1	1	2	3	1	1	5	2	4	5	1	5	1
778	3	0	0	4	5	5		5	1	2	4	1	2	2	2	2	2	1	3	2	1	1	3	4	1	3	1	1	2	2	2	1	3	3	1	2	4	2	3	3	2	2	1
1285	4	1	1	5	5	5	1	5	4	3	4	4	4	2	2	1	1	2	4	1	1	1	3	5	2	5	1	1	3	4	1	1	2	1	5	2	4	4	3	3	2	5	1
1221	4	1	0	4	3	4		4	4	2	3	3	3	3	2	1	2	1	3	2	1	2	3	2	1	1	1	1	1	1	2	1	2	3	2	2	2	2	3	1	2	2	1
275	2	0	0	4	5			4	3	1	4	2	1	2	1	1	3	2	4	2	2	2	3	2	1	1	1	1	2	1	2	1	1	3	1	1	2	4	3	2	1	2	1
788	3	0	0	5	5	5	4	4	4	3	2	3	2	3	1	2	3	1	3	2	2	2	3	2	1	1	1	1	1	1	1	1	1	5	1	1	2	1	4	1	2	1	1
858	3	1	1	5	4	3	1	5	3	2	4	3	3	2	1	1	2	2	4	2	1	4	2	1	1	1	1	1	1	1	1	1	1	4	1	1	2	2	4	2	3	1	1
891	3	0	1	4	5	3	3	5	3	3	4	3	4	1	4	2	1	2	5	1	2	1	3	2	1	1	1	1	1	1	1	1	1	4	1	1	1	3	4	1	1	1	1
442	2	1	0	4	3	4	2	4	1	1	1	4	3	2	2	3	3	2	4	2	2	2	1	1	1	1	2	1	5	4	1	1	1	5	1	1	4	3	4	4	1	4	1
806	3	0	1	3	2	1	1	3	2	2	3	2	3	3	4	2	3	2	3	2	2	2	3	2	1	2	2	1	3	1	1	1	1	3	1	1	3	3	4	2	1	2	1
878	3	1	1	4	4	4	3	4	4	4	4	3	4	3	4	3	2	4	4	1	2	1	3	1	1	1	3	1	1	1	2	1	2	3	1	1	1	1	4	1	1	1	1
450	2	1	1		2	3	3	4	3	2	2	3	3	3	3	2	3	3	3	3	3	4	1	3	1	3	2	2	4	1	1	1	1	4	4	1	4	3	4	1	2	3	1
454	2	1	1	3	4	3	2	4	3	4	3	4	4	3	4	3	3	4	4	3	3	3	3	2	1	2	1	1	1	1	1	1	3	3	1	1	3	3	4	2	2	2	1
1283	4	1	1	5	5	4	1	5	4	4	4	4	4	4	4	4	4	4	4	3	3	3	3	1	1	1	1	1	1	1	2	1	1	2	1	2	1	3	3	1	2	1	1
521	2	1	1	3	4	3	1	4	4	4	4	5	5	4	4	4	4	4	4	4	4	4	2	2	2	2	2	2	2	2	2	2	2	2	2	2	2	2	2	2	2	2	1
873	3	0	1	3	5	3	2	3	4	5	4	5	4	5	5	3	3	5	5	3	6	3	2	1	2	1	1	1	1	1	2	1	1	3	1	1	1	1	4	1	3	1	1
570	2	0	1	5	5	3	1	5	5	5	5	5	5	3	5	3	5	5	5	5	3	5	3	1	1	1	3	1	1	1	1	1	1	3	1	1	1	3	3	1	1	1	1
1365	4	0	1	5	5		1	5	5	5	5	5	5	6	5	6	5	5	5	4	4	5	4	4	1	4	2	1	4	1	2	1	4	3	4	1	4	2	3	4	1	4	1
551	2	1	1	5	5	5	1	5	5	5	5	5	5	5	5	5	5	5	5	5	5	5	1	5	1	5	1	1	5	1	1	1	3	5	3	1	5	2	5	5	2	5	1
631	3	1	0	2	5	2	3	2	1	1	1	1	1	1	1	1	1	1	1	1	1	1	3	2	1	2	3	1	1	2	1	1	2	3	1	3	2	2	3	2	1	1	1
266	2	1	0	3	4	4	3	3	2	1	2	2	1	1	1	1	1	1	1	1	1	1	2	3	2	3	2	1	2	2	2	1	3	3	2	1	3	2	3	2	3	3	1
699	3	0	0	4	4	5	1	4	2	3	2	2	1	1	1	1	1	1	1	1	1	1	2	3	1	3	2	1	2	1	1	1	2	4	1	1	3	2	4	1	3	2	1
254	2	1	0	3	4	4	3	3	4	2	2	2	1	1	1	1	1	1	2	1	1	1	3	1	1	1	3	1	1	1	2	1	1	4	1	1	1	1	4	1	1	1	1
1096	4	1	0	4	4	3			2	1	2	1	1	1	1	1	1	1	2	1	1	1	2	2	1	2	2	1	2	2	1	1	2	3	1	1	2	3	4	1	3	2	1
621	3	1	0	2	2	2	2	3	1	2	2	2	1	1	1	1	2	1	2	1	1	1	3	5	1	5	1	2	5	1	2	1	3	5	1	1	5	1	5	5	1	5	1
633	3	1	0	2	2	1	1	2	3	1	1	1	1	1	1	1	1	1	2	1	2	2	3	2	1	2	1	1	1	3	3	1	3	4	1	1	1	1	3	1	3	1	1
1128	4	0	0	3	4	4	1	2	2	1	2	2	2	1	1	1	2	1	2	1	1	1	3	1	1	1	2	1	1	1	2	1	1	2	1	1	1	3	3	2	3	1	1
1149	4	1	0	3	4	3	2	3	3	1	2	2	2	1	1	1	1	1	2	1	1	2	4	1	1	1	2	1	1	1	1	1	2	3	1	2	1	2	4	1	1	1	1
287	2	1	0	4				3	3	1	1		1	1	1	1	2	1	2	2	1	1	3	1	1	2	2	1	1	1	1	1	2	4	1	1	1	1	4	1	3	1	1
745	3	0	0	3	5	3		4	1	1	3	2	2	1	1	1	1	1	3	1	1	1	3	4	2	4	1	1	4	2	1	1	2	3	1	1	4	3	4	4	2	4	1
805	3	1	1	3	3	3	3	3	2	1	1	3	3	2	2	1	1	1	2	1	1	1	4	1	1	1	2	1	1	1	2	1	2	4	1	1	2	1	4	2	1	1	1
680	3	1	0	3	3	2	3	3	2	2	2	1	1	3	1	1	1	1	2	2	2	2	3	1	1	1	1	1	1	2	1	2	3	4	1	1	1	3	4	1	1	1	1
405	2	0	0	3	3	3	3	3	3	2	1	1	3	2	1	1	1	1	2	2	1	2	1	1	1	1	2	1	1	1	1	1	1	5	1	2	1	2	5	1	1	1	1
768	3	1	1	4	5	1	1	4	5	1	1	5	2	3	2	1	2	1	2	1	1	1	1	1	1	1	1	1	1	1	1	1	1	4	1	1	2	4	4	1	3	1	1
1148	4	1	0	3	4	3	3	3	3	2	2	3	2	2	1	2	1	1	3	1	1	2	3	1	1	1	1	1	1	1	1	2	1	3	1	1	1	3	4	1	2	1	1
321	2	0	0	3	3		2	3	4	2	3	3	2	1	2	1	2	3	3	1	1	1	3	1	1	1	1	1	1	1	2	3	1	4	1	1	1	1	3	1	2	1	1
355	2	0	0	4	5			3	3	1	3	2	2	1	1	1	1	2	4	2	1	2	2	1	1	1	2	1	1	1	1	2	1	4	1	1	1	2	4	1	2	1	1
1120	4	1	1	3	3	3	1	3	3	4	3	3	2	1	2	2	1	2	3	2	1	2	3	1	1	1	2	1	1	1	2	2	1	3	1	2	1	2	3	1	1	1	1
243	2	0	0	3	4	4	2	3	3	2	3	2	1	2	3	1	2	1	4	2	1	2	3	1	1	1	1	1	1	2	1	1	3	4	1	1	1	2	4	1	3	1	1
866	3	1	0	5	5	3	1	3	2	2	2	1	3	2	1	1	2	1	5	2	1	1	2	1	1	1	1	1	1	1	1	1	1	4	1	1	1	4	5	1	1	1	1
1080	4	0	1	4	5	4	1	4	3	2	3	3	1	6	3	1	1	1	4	1	1	1	4	1	1	3	3	1	1	1	1	1	3	4	1	1	3	1	4	1	1	2	1
376	2	0	0	5	5	5	1	5	4	2	2	3	2	2	2	2	2	2	5	2	1	1	4	1	1	1	1	1	1	1	1	1	1	4	1	1	1	3	4	1	1	1	1
814	3	0	1	3	3	3	1	3	3	3	4	3	3	2	2	1	1	2	3	1	6	1	3	1	1	1	2	1	1	1	2	2	1	2	1	1	1	2	4	1	2	1	1
342	2	0	1	4	5	1	1	4	3	3	4	3	2	2	2	2	3	3	3	2	2	2	4	1	1	1	1	1	1	1	1	1	1	4	1	1	1	1	4	1	3	1	1
786	3	0	1	5	5	4	2	4	4	3	4	5	2	2	4	3	2	2	3	1	2	2	3	1	1	1	1	1	1	1	1	1	2	5	1	1	1	2	5	1	1	1	1
840	3	0	1	4	5	4	2	4	4	4	4	4	3	2	3	1	4	3	3	2	1	2	2	4	1	4	3	1	4	2	1	1	2	4	1	1	5	2	4	4	2	4	1
889	3	1	1	4	2	2	1	3	3	4	3	3	4	2	3	2	2	3	5	2	2	1	3	1	1	1	1	1	1	1	2	2	1	1	1	2	1	3	4	1	2	1	1
395	2	1	1	3	3			4	4	4	4	4	3	3	3	2	2	4	4	4	3	2	2	1	2	1	2	1	1	1	2	2	2	3	1	2	1	2	2	1	2	1	1
855	3	1	1	5	3	3	1	5	4	2	3	3	3	3	3	3	3	3	3	3	3	3	3	1	1	1	3	1	1	1	2	3	1	2	1	1	1	2	3	1	1	1	1
875	3	0	0	3	3	5	4	4	4	2	2	3	4	1	3	5	2	3	4	2	1	5	2	2	1	2	4	5	5	2	1	2	2	3	1	1	5	3	2	4	2	2	1
758	3	1	0	3	2	3	1	2	5	2	2	2	2	4	3	3	3	2	3	4	3	4	2	2	3	2	2	1	5	1	1	1	1	4	1	1	5	1	5	2	1	4	1
434	2	0	1	4	5	4	3	5	4	4	4	5	3	3	4	3	3	3	5	3	4	3	3	1	2	1	2	1	2	2	2	2	2	2	1	1	1	2	3	2	2	1	1
499	2	1	1	5	4	1	1	4	5	5	5	5	4	6	5	2	5	5	4	2	2	2	4	4	1	3	3	1	4	1	1	1	1	3	1	1	4	2	4	3	1	3	1
506	2	1	1	5	5	5	4	5	5	4	5	5	4	3	2	3	4	3	5	5	5	4	3	1	1	1	2	1	1	1	1	2	1	2	1	2	1	3	3	1	2	1	1
1249	4	1	1	4	5	4	3	4	5	4	5	5	4	5	4	3	3	5	5	3	3	4	3	3	1	1	3	1	3	1	1	1	1	3	1	1	3	3	4	3	1	4	1
500	2	1	1	5	5			5		4	5	5	4	4	4	4	4	5	5	5	2	2	2	1	2	1	2	1	1	1	2	4	1	2	1	2	1	2	2	1	1	1	1
1318	4	1	1	4	4	3	1	4	4	5	5	4	5	4	5	4	5	5	5	4	4	4	4	1	1	1	1	1	1	1	2	1	1	4	1	1	1	2	4	1	1	1	1
1244	4	1	1	4	5	4	1	4	4	5	5	4	4	5	5	4	5	5	5	4	4	5	3	1	2	1	3	1	1	1	2	1	1	3	1	1	1	2	3	1	1	1	1
1312	4	1	0	3	5	5	3	5	5	5	5	5	5	5	5	5	5	5	5	5	5	5	2	1	2	2	2	1	1	1	2	2	1	2	1	2	1	2	3	1	2	1	1
529	2	1	1	4	5	2	2	3	4	4	5	5	5	5	6	5	5	6	6	6	5	5	3	3	1	2	3	1	3	1	1	1	2	3	2	2	2	2	4	1	1	2	1
992	4	0	0	1	2				1	2	1	2	1	1	1	1	1	1	1	1	1	1	3	5	1	5	3	3	4	4	1	1	5	5	4	1	5	4	1	4	2	5	1
994	4	0	0	1	1	1	5	1	1	1	1	1	1	1	1	1	1	1	1	1	1	1	5	5	1	5	1	1	5	5	1	1	5	5	5	1	5	1	1	5	5	5	1
263	2	1	0	3	4	1	1	4	1	1	3	1	1	1	1	1	1	1	1	1	1	1	1	1	1	1	4	1	1	1	1	5	2	2	1	1	1	5	1	1	1	1	1
1048	4	0	0	3				3	1	1	2	1	1	1	1	1	1	1	1	1	1	1	4	2	2	5	2	1	3	2	1	1	2	4	1	1	2	1	4	5	2	4	1
644	3	0	0	3	3	4	3	3	3	2	2	2	1	1	1	1	1	1	1	1	1	1	3	2	2	2	3	2	2	2	1	2	2	4	2	1	2	2	3	2	1	2	1
1046	4	0	0	3	3	1	3	3	1	1	1	2	1	1	1	1	1	1	2	1	1	1	3	1	1	1	1	1	1	1	1	1	1	3	1	3	1	3	3	1	3	1	1
661	3	0	0	3	3	3		3		2	2	2	1	1	1	1	1	1	2	1	1	1	4	2	1	2	2	1	1	1	1	1	3	4	1	1	2	3	4	1	1	1	1
1014	4	0	0	2	5	4	3	3	1	1	2	1	1	1	1	1	1	1	2	1	1	1	3	1	1	1	3	1	1	2	3	1	3	4	1	1	2	1	4	2	1	1	1
1066	4	1	0	3	4				2	1	1	2	1	1	1	1	1	1	2	1	1	1	4	3	1	4	2	1	3	1	1	1	4	4	1	1	4	1	4	3	3	4	1
202	2	1	0	1	2	1		3		1	1	1	1	1	1	1	1	1	2	1	1	2	5	5	1	5	1	1	5	3	1	1	1	5	1	1	5	1	5	5	1	5	1
207	2	0	1	2	3	1	1	2	1	1	1	2	1	1	1	1	2	1	2	1	1	1	4	1	1	1	3	1	1	1	1	1	1	4	1	1	1	2	4	1	1	1	1
198	2	0	0	1	4			2	1	1	1	1	1	2	1	1	1	1	2	1	1	1	3	1	2	1	2	1	1	1	2	1	1	3	1	2	1	3	2	1	2	1	1
1140	4	1	0	3	3	2	4	3	2	2	3	2	2	1	1	1	1	1	2	1	1	1	5	4	1	4	3	1	5	1	1	1	2	4	1	1	5	1	3	4	2	5	1
1040	4	0	1	3	4	3	4	4	3	2	2	3	1	1	1	1	1	1	3	1	1	1	5	4	1	4	2	1	4	2	1	1	4	4	1	1	5	2	4	3	1	4	1
1102	4	1	0	5	4			3		1	1		1	1	2	1	1	1	2	1	1	2	5	5	1	5	1	1	4	1	1	1	4	5	4	1	5	1	5	4	1	5	1
1108	4	1	1	1	3			2	1	2	2	3	2	1	1	1	2	1	2	1	1	2	3	2	1	2	3	1	1	2	3	1	2	3	1	1	2	2	3	1	2	1	1
260	2	1	0	3	3	3	1	4	2	1	3	1	1	1	1	1	1	1	3	2	1	2	4	4	2	4	1	4	2	2	1	1	3	4	4	1	4	1	4	4	3	2	1
279	2	0	0	4	4	3	3	3	3	1	2	2	1	1	1	1	1	1	3	2	1	2	3	1	1	1	3	1	1	1	2	1	1	3	1	1	2	3	3	1	2	1	1
1198	4	1	1	4	3	5		4	2	2	2	3	3	1	1	1	1	2	2	1	1	1	3	5	1	5	1	2	5	3	1	1	3	5	2	1	5	1	5	5	3	5	1
1151	4	1	1	4	4	3		3	3	3	2	4	2	1	1	1	2	1	3	2	1	1	1	1	1	1	3	1	2	1	1	2	2	4	1	1	2	3	3	1	3	1	1
741	3	0	1	3	3	3	2	3	3	3	3	3	2	1	2	2	2	2	2	1	1	1	2	3	1	2	3	3	3	1	1	1	2	4	3	1	3	3	4	2	2	3	1
1173	4	1	1	5	3		3	4	2	3	3	2	2	2	1	1	1	2	3	1	1	2	2	1	1	1	3	1	1	1	2	1	1	4	1	1	1	1	4	1	3	1	1
324	2	0	0	3	3	3	1	3	3	2	2	3	2	1	2	2	1	1	3	2	2	2	3	1	2	1	2	1	1	1	3	2	1	2	1	2	1	2	2	1	2	1	1
1190	4	0	1	3	2	5	1	4	4	2	2	3	3	1	4	2	1	1	3	1	1	1	3	3	1	2	2	1	4	1	1	1	1	5	1	1	4	1	5	3	2	3	1
834	3	1	1	4	5	4	3	4	2	3	4	4	3	1	3	1	1	2	3	2	1	1	3	1	1	1	1	1	1	1	3	1	2	4	1	1	2	2	4	1	2	1	1
344	2	0	1	4	5	5		3	5	4	4	4	2	1	3	1	1	2	5	1	1	1	3	1	2	1	2	1	1	1	1	2	1	3	1	1	1	2	3	1	3	1	1
1236	4	0	1	3	4		1	3		4	4	4	4	1	3	1	1	3	3	1	1	1	5	1	1	1	1	1	4	1	1	1	1	4	1	1	5	2	5	2	1	3	1
422	2	1	1	4	4	4	3	4	3	4	4	3	3	2	2	2	2	2	3	2	2	2	3	3	2	4	3	2	4	1	2	1	1	2	1	2	4	2	3	4	2	4	1
303	2	0	0	2	3		1	3	2	2	3		2	1	1	1	2	1	2	1	6	6	4	4	2	2	1	2	2	1	2	1	3	4	1	1	3	2	4	4	1	1	1
326	2	1	0	3	4	3	2	3	2	2	3	3	2	2	2	2	3	2	3	2	2	3	3	3	2	3	2	4	3	3	2	2	4	3	3	2	4	2	3	4	1	2	1
804	3	1	1	3	5	5	3	4	4	3	3	4	3	3	2	2	2	2	3	2	2	2	4	1	1	1	1	1	1	1	1	1	1	4	1	1	1	4	1	1	4	1	1
803	3	1	1	3	5			4	3	4	5	4	3	3	2	2	3	2	3	2	2	2	5	1	1	5	1	1	5	1	1	1	5	4	2	1	5	2	5	4	1	5	1
1134	4	1	0	3	4	4	4	3	2	1	2	2	2	2	2	2	3	2	3	2	6	1	2	4	1	5	1	4	4	2	1	1	4	5	3	1	1	2	5	4	3	4	1
1188	4	1	1	3	5	4	1	4	3	2	2	2	3	6	6	1	2	2	3	1	1	1	3	1	1	1	1	1	1	1	1	1	1	4	1	1	1	3	4	1	3	1	1
527	2	1	1	4	5		1	5	5	5	5	5	5	2	3	1	2	4	4	2	1	2	3	2	1	2	1	2	1	1	2	1	1	4	2	1	1	3	4	2	2	1	1
880	3	1	1	4	4	3	2	4	4	4	4	3	4	2	3	2	2	3	3	3	2	3	3	1	1	1	4	1	1	1	2	1	2	4	1	1	1	2	3	1	1	1	1
339	2	1	1	4	3	4		3	3	1	4	3	2	6	4	2	1	2	2	1	6	1	5	2	1	1	1	1	2	1	1	1	1	5	1	1	2	1	5	1	1	2	1
826	3	1	1	4	3	3	3	4	4	3	4	4	3	3	4	3	2	3	3	2	2	3	2	2	2	1	2	1	1	1	2	1	1	3	1	2	2	3	4	2	1	2	1
1150	4	1	1	4	4	4	3	4	3	3	3	4	2	2	2	2	4	3	4	4	2	4	2	1	2	1	2	1	1	1	2	2	1	2	1	2	1	2	4	1	2	1	1
779	3	0	0	4	5	4	2	4	3	3	3	3	2	4	3	3	3	3	3	3	3	3	2	1	2	1	2	1	1	1	2	2	1	3	1	2	1	2	3	1	2	1	1
511	2	0	1	5	5		1	5	4	4	4	4	4	2	2	4	4	4	5	3	2	3	3	1	1	1	1	1	1	1	2	1	1	4	1	1	1	2	4	1	3	1	1
844	3	0	1	4	4	4	1	3	4	3	3	3	3	3	4	3	3	3	4	5	3	3	3	1	2	1	1	1	1	1	3	1	1	3	1	2	2	2	3	1	2	1	1
416	2	1	1	4	5	4	1	4	3	4	4	4	3	6	3	2	2	3	4	2	6	3	4	1	1	1	2	1	1	1	2	1	2	3	1	1	1	3	4	1	1	1	1
313	2	0	1	3	3	4	2	3	2	2	2	4	2	6	3	6	2	3	3	2	6	2	3	1	1	1	3	1	1	1	3	1	1	3	1	1	1	1	3	1	3	1	1
902	3	0	1	4	4	3	3	4	4	4	3	5	4	2	4	3	4	4	5	3	2	4	2	1	2	1	3	1	1	2	2	1	2	3	1	1	1	2	3	1	3	1	1
435	2	0	0	4	5	3		4	3	2	3	2	3	6	3	6	3	3	3	2	6	2	5	2	1	2	3	1	2	1	1	1	1	3	1	1	3	3	3	2	1	2	1
1251	4	1	1	4	4	3	3	4	3	4	3	4	4	4	5	4	4	5	5	4	2	3	4	4	1	5	1	2	5	3	1	1	5	4	3	1	5	2	4	5	3	5	1
895	3	0	1	4	4	2	1	4	4	4	4	4	4	3	4	4	4	5	4	5	4	4	5	4	1	3	2	1	4	1	1	1	1	4	1	1	5	2	4	1	1	4	1
571	2	0	1	5	5	3		5	3	5	5	5	5	6	5	6	5	5	5	3	4	2	2	1	4	1	1	1	2	1	2	1	1	3	1	1	4	2	3	2	3	1	1
199	2	0	0	1	2	2		1	1	1	1	1	1	1	1	1	1	1	1	1	1	1	3	3	4	2	3	1	4	1	2	1	1	3	1	1	4	1	4	4	1	4	1
239	2	0	0	3	3	3	1	3	1	1	1	1	1	1	1	1	1	1	1	1	1	1	3	5	1	5	1	1	3	3	1	1	5	1	1	1	5	4	5	5	5	5	1
673	3	1	0	3	5	3	4	3	1	1	1	1	1	1	1	1	1	1	1	1	1	1	4	2	1	3	3	1	1	4	2	1	2	3	1	1	1	1	4	1	3	1	1
257	2	1	0	3	3		1	3	1	1	1	1	1	1	1	1	1	1	2	1	1	1	4	2	1	2	1	1	1	1	1	1	1	5	1	1	1	3	5	1	1	1	1
1054	4	0	0	3	4	3	3	2	2	2	2	2	1	1	1	1	1	1	2	1	1	1	3	2	1	2	2	2	2	1	2	2	1	3	1	2	2	2	3	2	3	2	1
252	2	1	0	3	4	4	2	3	2	1	3	2	1	1	1	1	1	1	2	1	1	1	3	1	1	1	3	1	1	1	1	1	1	4	1	1	1	2	4	2	3	1	1
593	3	0	0	1	2	1	1	1	1	1	5	1	1	1	1	1	1	1	2	2	1	1	3	4	1	4	1	3	4	3	1	3	4	3	3	3	4	2	3	4	3	4	1
318	2	0	0	3	4	2	2	3	1	1	2	2	2	1	1	1	1	1	2	1	1	1	3	4	1	2	2	1	2	1	2	1	1	4	1	1	2	3	4	3	2	2	1
608	3	0	0	2	5	4	2	2	1	1	2	1	1	1	1	1	1	1	1	1	1	3	4	4	3	5	1	4	4	5	2	1	4	3	4	1	4	2	3	4	3	4	1
1171	4	1	0	4	4	3	1	4	2	1	3	1	2	1	1	1	1	1	2	1	1	1	3	3	1	4	2	1	4	3	1	1	4	5	1	1	4	2	3	3	4	4	1
652	3	0	0	3	4	4	3	3	2	1	3	2	1	1	1	1	1	1	2	1	1	2	3	2	1	1	2	1	1	2	2	1	4	4	1	1	1	2	5	1	2	1	1
1094	4	1	0	4	4	4	5	3	2	1	2	2	1	1	1	2	1	1	1	2	1	2	3	2	2	2	3	1	1	2	1	1	3	4	1	1	2	2	4	2	2	1	1
722	3	1	0	1	2	5	4	2	2	1	1	1	2	1	1	1	2	2	1	1	1	2	3	1	2	1	3	1	1	1	2	1	1	4	1	2	1	2	3	1	1	1	1
685	3	1	1	4	4	3		3	2	1	2	3	1	1	3	1	1	1	4	1	1	1	4	4	1	4	1	1	4	1	1	1	1	5	1	1	5	3	5	3	1	2	1
271	2	0	0	4	4	3	3	4	3	3	2	3	1	2	1	1	2	2	2	2	1	1	3	2	2	1	1	1	3	1	1	2	3	3	1	2	2	4	3	2	2	2	1
312	2	0	1	3	4	3	2	3	1	3	2	2	2	1	1	1	1	2	5	1	1	1	3	1	1	1	3	1	2	1	4	1	1	1	1	1	1	1	5	1	3	2	1
388	2	1	0		4		2	3	2	2	3	2	2	2	1	1	2	1	3	2	1	1	3	1	3	2	2	1	1	1	3	1	1	4	1	1	2	1	4	1	1	2	1
465	2	0	0	3	4	3	3	3	3	2	3	2	4	1	2	1	1	1	2	2	1	2	3	4	1	5	1	2	5	2	1	1	2	4	1	1	4	3	5	5	3	5	1
639	3	0	1	3	4	3	2	3	3	3	3	3	1	1	2	2	3	2	3	2	1	1	3	2	2	1	2	1	1	1	1	1	1	4	1	1	1	2	4	2	3	2	1
1170	4	1	0	4	5	4	1	3	4	3	3	3	2	3	1	1	2	1	3	2	2	2	3	2	1	2	4	1	1	2	1	1	2	4	2	1	2	2	3	2	3	1	1
793	3	1	0	5	5	4		5	4	3	4	4	2	2	1	1	3	1	4	2	1	2	4	5	1	5	2	1	4	3	1	1	2	4	1	1	5	3	5	4	1	4	1
1133	4	1	0	3	4	4	3	4	2	2	2	2	2	2	2	2	2	2	2	2	2	2	4	1	1	1	3	1	1	1	2	1	1	4	1	1	1	1	4	1	2	1	1
751	3	0	0	3	3			3	2	2	1	3	2	2	1	2	2	2	3	2	3	2	3	1	1	1	2	1	1	1	2	2	1	3	1	2	2	3	3	2	2	1	1
311	2	0	1	3	4	2	2	4	3	2	2	3	2	2	2	2	2	2	4	1	2	2	3	1	1	1	2	1	1	1	2	1	1	4	1	1	1	2	4	1	3	1	1
732	3	1	1	3	4	4	1	3	3	3	3	4	2	2	2	2	2	2	4	2	2	1	3	3	1	1	2	1	2	1	2	1	2	4	2	1	3	3	4	1	2	2	1
757	3	1	0	3	4	3	3	3	3	2	3	2	2	3	2	3	3	2	3	2	2	2	3	1	1	1	2	1	1	1	1	2	1	3	1	1	1	3	5	1	2	1	1
1224	4	1	1	5	5	3	2	5	3	4	4	4	3	3	3	2	4	4	5	3	3	3	4	1	1	1	2	1	1	1	2	1	1	4	1	1	1	1	4	1	3	1	1
934	3	0	1	3	4	2	3	3	3	4	3	4	5	6	5	3	3	4	5	1	1	3	4	3	1	2	2	1	2	2	1	2	3	4	1	1	2	2	4	1	2	2	1
821	3	1	0	3	4	3	1	3	4	2	4	3	3	4	4	4	4	4	4	4	3	3	3	2	2	2	2	2	2	1	2	2	2	2	2	2	2	2	3	2	3	2	1
443	2	1	1	5	5	4		4	5	3	5		3	3	4	3	4	4	4	4	4	4	2	2	1	1	3	1	3	1	2	1	2	4	1	1	2	3	4	3	2	2	1
945	3	0	0	4	4	4	4	4	4	4	4	4	5	4	4	4	4	4	4	3	3	3	2	2	2	2	3	1	2	2	3	1	2	2	1	3	2	3	1	1	3	2	1
1351	4	1	1	5	5		1	4	5	5	5	5	5	3	5	6	4	5	5	3	3	4	5	5	1	4	1	1	5	2	1	1	3	5	1	1	5	2	5	3	1	5	1
520	2	0	1	1	5		1	5	5	4	5	5	5	4	5	5	5	5	5	3	4	5	2	1	1	1	1	1	1	1	2	1	1	4	1	1	1	4	4	1	3	1	1
1360	4	0	1	5	5	5		5	5	5	5	5	5	4	4	4	4	5	5	3	6	6	4	2	1	1	3	1	1	1	1	2	1	1	1	3	2	3	2	2	3	2	1
576	2	0	1	5	5			5	4	4	4	4	5	4	5	4	5	5	5	5	5	5	4	1	1	1	1	1	1	1	1	1	1	5	1	1	1	3	5	1	1	1	1
1001	4	1	0	1	3		1			1	1	1	1	1	1	1	1	1	1	1	1	1	4	5	1	5	1	1	4	1	1	1	5	5	5	1	4	3	4	1	3	5	1
1030	4	1	0	2	4	4		1	1	1	2	1	1	1	1	1	1	1	1	1	1	1	3	1	2	1	2	1	1	1	2	2	1	3	1	1	1	3	3	1	3	1	1
676	3	1	0	3				3	2	1	1		1	1	1	1	1	1	1	1	1	1	3	1	1	1	3	1	1	1	2	1	1	4	1	1	1	2	4	1	3	1	1
237	2	0	0	3	3	5	3	3	2	1	2	1	1	1	1	1	1	1	1	1	1	1	3	1	1	1	3	1	1	1	1	1	1	3	1	3	1	4	4	1	1	1	1
595	3	0	0	1	3	3	1	2	1	1	1	1	1	1	1	1	1	1	2	1	1	1	2	5	1	5	1	1	4	5	1	1	5	5	1	1	5	3	5	5	4	4	1
679	3	1	0	3	3	3	1	3	1	1	1	2	1	1	1	1	1	1	2	1	1	1	3	2	2	1	3	1	1	1	1	1	1	4	1	2	2	3	3	1	2	1	1
627	3	1	0	2	1			3	1	1	1	2	1	1	1	1	2	1	1	1	1	2	5	4	1	4	1	1	4	2	1	1	3	4	1	1	4	2	4	4	4	4	1
249	2	1	0	3	2	4	2	3	2	2	3	1	1	1	1	1	1	1	2	1	1	2	3	2	1	2	2	1	1	2	2	1	2	4	1	1	1	3	4	1	3	1	1
1043	4	0	0	3	2	4	3	3	1	1	2	2	1	1	1	1	2	1	2	1	1	1	3	1	1	1	3	1	1	1	1	2	1	3	1	2	2	4	3	1	2	1	1
1064	4	1	0	3	4	3	2	3	2	1	1	1	1	1	1	1	1	1	3	1	1	2	2	2	2	1	3	1	2	1	1	1	5	4	1	1	4	3	4	4	3	2	1
702	3	1	0	4	3			3	2	1	1	3	1	2	1	1	2	1	2	1	1	1	3	1	2	1	3	1	1	1	1	2	2	3	1	1	1	2	4	1	3	1	1
686	3	0	1	4	4	3	3	4	3	1	3	2	1	1	2	1	1	1	3	1	1	1	3	3	1	3	3	1	1	2	2	1	2	3	1	1	1	3	4	1	3	1	1
367	2	1	1	5	5	5		5	2	2	3	4	2	1	2	1	1	1	2	1	1	1	4	2	1	2	3	1	1	3	1	1	2	4	1	1	2	2	5	1	2	2	1
638	3	0	1	3	3	3	3	4	2	2	2	3	1	1	2	1	1	1	2	1	2	2	4	1	1	1	1	1	1	1	2	1	2	4	1	1	2	4	4	1	2	1	1
363	2	1	0	4	3	4	2	4	4	2	4	3	2	2	1	1	1	2	2	1	1	1	4	4	1	4	2	1	4	2	1	1	2	5	1	2	4	2	5	3	1	4	1
314	2	0	1	3	4	4		3	4	2	4	3	2	1	2	1	1	2	3	1	1	1	3	1	1	1	3	1	1	1	1	1	1	4	1	1	1	4	4	1	2	1	1
1081	4	0	1	4	3	3	1	4	3	1	3	3	1	1	1	1	1	2	2	3	2	2	2	2	1	2	5	1	3	2	1	1	1	2	1	1	2	5	5	1	1	4	1
305	2	1	1	3	3	4	1	3	4	2	1	2	2	1	1	2	1	1	4	2	1	3	2	2	1	2	1	1	1	2	2	1	2	5	1	1	2	5	5	1	1	1	1
327	2	1	0	3	5	5		5	2	1	2	2	2	1	1	2	2	2	3	2	2	2	5	5	1	5	1	1	4	1	1	1	4	4	1	1	5	2	4	4	4	5	1
425	2	0	1	4	4	1	3	4	4	4	4	5	3	2	2	2	2	3	3	1	1	1	4	5	2	5	1	1	5	1	1	1	1	5	1	2	5	2	5	2	1	5	1
291	2	1	0	4	4	3	3	4	3	1	4	3	1	2	1	1	2	1	4	3	2	4	3	2	1	2	3	1	1	1	1	1	2	4	1	1	1	2	4	1	4	1	1
640	3	0	1	3	3	3	1	3	3	3	3	2	1	3	3	2	2	2	4	1	2	2	2	2	1	2	1	1	2	3	3	1	3	4	1	3	2	3	3	2	3	2	1
240	2	0	0	3	4	3	3	3	3	1	1	1	1	6	1	1	2	1	2	1	6	1	3	1	1	1	1	1	1	1	1	1	1	4	1	3	1	3	4	1	3	1	1
308	2	1	1	3	4			3	3	3	2	3	2	1	1	2	1	1	3	3	6	2	3	1	1	1	3	1	1	1	2	2	1	4	1	1	1	3	4	1	1	1	1
761	3	1	0	3	3	3	2	3	3	3	3	3	2	3	2	2	3	3	3	3	3	3	3	1	1	1	2	1	1	1	2	2	1	4	1	2	1	3	3	1	2	1	1
457	2	1	1	3	5	3	1	4	1	4	3	3	4	3	2	3	2	3	4	2	2	2	3	3	1	2	3	1	5	1	2	1	1	3	1	1	4	3	4	2	3	4	1
398	2	1	1	3	4	1	1	3	2	3	3	3	3	2	3	1	3	3	4	3	3	3	4	1	1	1	1	1	1	1	3	1	1	4	1	1	1	2	5	1	2	1	1
696	3	0	0	4	3	3	3	3	3	2	3	3	1	3	3	2	4	2	4	4	3	5	3	1	1	1	3	1	1	1	3	1	1	3	1	1	1	3	4	1	2	1	1
846	3	0	0	4	4	4		4	4	4	4	4	3	3	3	3	3	3	4	4	4	4	4	1	1	1	1	1	1	1	1	1	1	4	1	3	1	4	4	1	1	1	1
1208	4	0	1	4	5	3		4	4	4	4	4	3	2	3	1	4	4	5	4	3	5	3	1	1	1	1	1	1	1	3	2	1	4	1	2	1	3	4	1	1	1	1
887	3	1	1	4	4		1	3	3	3	3	3	4	1	5	4	4	4	5	3	2	3	2	3	3	3	2	1	2	3	2	2	4	3	1	2	3	3	3	2	2	1	1
1258	4	1	1	4	3			4		3	3	3	4	6	3	6	4	4	4	2	6	2	3	3	2	2	3	1	3	1	1	1	1	3	1	2	2	3	4	3	2	3	1
1314	4	1	1	4	5	4	1	4	3	4	4	4	5	3	5	4	4	5	5	3	6	2	2	3	1	3	2	1	3	1	3	3	4	2	1	4	4	3	3	2	1	3	1
1321	4	1	1	4	4	3	2	5	4	4	5	5	5	3	5	4	5	5	5	5	5	4	3	1	2	1	2	1	1	1	2	2	2	3	1	2	1	3	3	1	2	1	1
981	3	0	1	5	5	5	1	5	5	5	5	5	5	5	5	3	5	5	5	5	5	4	2	1	2	1	2	1	1	1	1	1	1	4	1	2	1	3	4	1	3	1	1
1259	4	1	1	4	5	3		5	1	4	4	4	4	6	5	3	5	4	5	4	6	5	3	1	1	1	1	1	1	1	4	1	1	4	1	1	1	4	4	1	1	1	1
535	2	0	1	4	5	5		5	5	5	5	5	5	5	6	5	5	5	5	4	4	3	4	1	1	1	2	1	1	1	2	1	1	4	1	2	1	2	4	1	2	1	1
1366	4	0	1	5	5	5	5	5	5	5	5	5	5	5	5	5	5	4	4	5	5	5	5	1	1	1	1	1	1	1	1	3	2	4	1	1	3	2	5	1	1	1	1
1342	4	1	1	5	5	3	1	5	5	5	5	5	5	6	5	5	5	5	5	4	5	5	3	1	2	1	1	1	1	1	2	1	1	4	1	1	1	4	4	4	2	1	1
1341	4	1	1	5	5	5	4	5	5	5	5	5	5	5	5	5	5	5	5	5	5	5	3	1	1	1	3	1	1	1	2	1	2	3	1	2	1	4	3	2	2	1	1
991	4	0	1	1	1			1			1		1	1	1	1	1	1	1	1	1	1	1	1	1	5	4	1	1	5	1	1	5	5	1	1	1	5	5	1	1	1	1
995	4	1	0	1	1		1	1	1	1	1	1	1	1	1	1	1	1	1	1	1	1	5	5	2	5	1	1	5	5	1	1	5	5	1	1	5	2	5	3	2	5	1
654	3	0	0	3	2	2	3	2	2	1	1	1	1	1	1	1	1	1	1	1	1	1	3	1	2	3	2	1	1	1	1	2	2	4	1	2	2	2	4	1	3	1	1
668	3	1	0	3	3			2	1	1	2	2	1	1	1	1	1	1	2	1	1	1	4	2	1	1	3	1	2	2	1	1	2	4	1	1	2	4	4	1	2	1	1
1104	4	0	1		3				2	2	2	2	1	1	1	1	1	1	2	1	1	1	4	1	1	1	3	1	1	1	1	1	1	3	1	1	1	4	4	1	3	1	1
611	3	0	0	2	2	3	1	2	1	1	1	1	1	1	1	1	2	1	2	1	1	1	4	4	1	5	1	2	5	1	1	1	3	5	2	1	5	3	5	4	3	5	1
657	3	0	0	3	4	3	1	3	2	1	2	1	1	2	1	1	1	1	2	1	1	1	3	2	1	1	2	1	1	1	2	1	2	3	1	2	1	4	4	1	3	1	1
209	2	0	0	2	1	4	4	4	3	1	2	1	1	1	1	1	1	2	2	1	1	1	4	1	1	1	1	1	1	1	1	1	1	4	1	4	1	4	4	1	1	1	1
1058	4	0	0	3	3	4	3	4	2	2	1	2	1	1	1	1	2	1	1	1	2	1	4	3	1	2	3	1	1	1	2	1	2	4	1	1	2	4	4	1	1	2	1
290	2	1	0	4	4	5	3	4	3	2	3	3	1	1	1	1	2	1	1	2	1	1	4	4	2	4	2	1	4	3	1	1	4	4	2	1	4	4	4	4	2	4	1
607	3	0	1	2	5	5	3	3	3	3	2	3	1	1	1	1	1	2	3	1	1	1	4	1	1	1	1	1	1	1	3	1	1	5	1	1	1	3	5	1	1	1	1
1129	4	0	0	3	3	3	3	2	2	1	2	2	2	1	1	1	2	1	3	1	1	1	4	3	1	3	1	2	2	2	3	1	3	4	2	2	2	4	4	2	1	2	1
670	3	1	0	3	4	2	2	3	5	3	2	3	1	2	1	1	2	1	4	1	2	2	3	2	1	1	4	1	1	1	2	3	2	3	1	1	1	4	3	1	1	2	1
354	2	0	0	4	4	4	4	4	3	3	4	3	2	2	2	2	1	2	3	1	2	1	3	2	1	2	2	1	1	2	3	2	2	3	1	2	2	3	3	2	3	1	1
265	2	1	0	3	5	3	3	4	3	3	3	3	1	2	2	2	2	2	3	2	2	2	3	2	2	2	2	2	2	2	2	2	2	3	2	2	2	3	3	2	3	2	1
489	2	0	0	4	4	3		4	4	4	5	4	4	2	2	1	3	2	3	2	1	2	3	2	1	1	2	1	1	1	3	2	2	3	1	3	1	3	3	1	2	1	1
1161	4	0	0	4	3	4	2	4	4	2	3	2	2	2	3	2	1	2	4	2	3	2	3	2	2	2	3	1	2	2	2	1	2	2	1	3	1	4	2	1	3	1	1
1154	4	0	1	4	5	4	2	4	2	2	2	2	2	6	2	2	2	2	3	2	2	3	3	1	2	1	2	1	1	1	2	2	1	4	1	1	1	2	4	1	3	1	1
429	2	0	1	4	4	2	2	4	3	4	4	4	3	2	4	4	4	4	4	1	1	2	3	2	2	1	3	1	1	1	1	1	1	4	1	1	1	3	4	2	3	1	1
852	3	1	0	4	4	4	4	4	4	4	3	4	3	4	3	3	3	3	4	2	2	2	2	2	1	1	2	1	2	1	1	2	1	4	1	3	2	4	4	1	2	2	1
825	3	1	1	4	4	4	2	5	3	3	4	4	3	4	4	2	3	2	5	2	2	3	3	2	2	1	2	1	1	1	2	1	3	4	1	2	2	3	4	1	2	1	1
1219	4	1	0	4	4	4	3	4	4	3	5	4	3	4	4	3	3	3	3	4	3	3	3	3	2	3	2	1	2	2	2	3	3	3	2	2	3	3	3	2	2	2	1
427	2	0	1	4	5	3	4	4	4	5	5	5	3	6	3	3	3	3	4	3	3	3	4	1	1	1	2	1	1	1	2	1	1	4	1	2	1	2	4	1	3	1	1
1275	4	1	0	4	4	4	3	3	4	4	4	4	4	3	4	4	3	4	3	4	3	4	3	1	2	1	4	1	1	1	1	4	1	3	1	2	1	1	3	1	2	1	1
1325	4	0	1	4	4	5	1	4	4	5	3	4	5	3	5	3	4	3	5	3	2	3	3	1	2	2	3	1	3	1	1	1	1	4	1	3	4	3	3	1	2	2	1
514	2	0	1	5	5	5		5	2	5	4	4	4	4	4	4	4	4	4	3	4	3	4	1	2	2	2	1	2	1	3	2	1	3	1	2	1	2	3	1	2	1	1
558	2	0	1	5	5	3	2	5	4	5	5	5	5	4	5	5	5	5	5	5	6	4	4	1	2	1	3	1	1	1	3	1	2	4	1	1	1	2	4	1	1	1	1
217	2	1	0	2	3	5	1	3	1	1	1	1	1	1	1	1	1	1	1	1	1	1	5	2	1	3	1	1	3	2	1	1	2	5	1	1	3	1	5	2	5	2	1
1091	4	0	0	4	4	3	1	4	2	2	3	3	1	1	1	1	1	1	2	2	1	1	4	4	2	4	1	2	4	1	2	1	3	4	2	2	4	2	4	4	4	3	1
1073	4	1	0	3	5	4		3	1	1	3	1	1	1	1	1	2	1	2	1	1	1	3	1	1	1	3	1	1	1	1	2	1	4	1	2	1	3	4	1	3	1	1
1077	4	1	1	4	5	5	4	4	2	1	3	2	1	1	1	1	1	1	2	1	1	2	3	5	1	4	3	1	5	2	1	1	4	5	1	1	4	2	4	4	5	4	1
641	3	0	1	3	4			4		2	2	5	1	1	1	1	2	1	2	2	1	1	3	1	1	1	2	1	1	1	1	3	1	4	1	1	1	3	5	1	3	1	1
728	3	1	0	2	4	5		3	2	1	1	2	2	2	1	1	1	1	2	2	1	1	3	3	3	3	1	2	3	2	3	1	2	4	2	2	2	3	4	1	2	3	1
1121	4	0	1	3	4	4	4	3	3	2	2	3	2	2	2	2	2	2	2	1	2	2	3	2	1	1	2	1	1	1	3	3	1	4	1	2	2	2	4	1	2	2	1
415	2	1	1	4	5	3	1	4	3	3	4	3	3	2	2	1	2	2	3	1	2	2	4	1	1	1	3	1	2	1	1	1	1	4	1	1	2	4	4	2	3	1	1
459	2	0	1	3	5	1		5		2	3	4	4	1	2	1	3	2	5	2	1	4	5	5	1	5	2	1	4	3	1	1	1	5	1	1	5	4	5	5	1	3	1
809	3	0	1	3	4	3	1	3	4	2	2	2	3	2	3	2	2	3	3	2	4	2	3	1	1	1	3	1	1	1	2	2	1	4	1	2	1	4	4	1	1	1	1
334	2	1	0	3	4	3		4	3	3	3	2	2	2	2	2	4	1	4	4	3	3	4	1	1	1	3	1	1	1	1	2	1	3	1	2	1	3	4	2	3	1	1
924	3	0	1	5	5	3	1	5	5	5	5	5	4	2	2	4	2	3	4	2	3	4	3	1	2	1	3	1	1	1	3	1	1	3	1	3	1	3	3	1	2	1	1
1177	4	1	0	5	3	3	1	4	4	2	3	2	2	5	2	3	4	2	5	4	4	5	3	3	1	1	3	2	1	1	3	4	2	3	2	1	1	3	3	2	2	1	1
463	2	0	0	3	3	4			4	3	4	4	4	3	4	3	4	4	3	3	4	4	3	3	2	3	3	2	2	3	3	2	3	3	3	3	3	2	2	3	3	3	1
491	2	0	0	4	4	3		4	3	3	4	4	4	2	3	3	2	5	4	4	4	5	2	3	1	3	3	1	4	2	1	1	3	5	1	1	4	3	5	4	4	3	1
1274	4	1	0	4	4	3	1	4	4	4	4	4	4	4	4	1	4	4	5	4	4	4	4	1	1	1	1	5	1	1	1	1	1	4	5	4	1	4	4	4	2	3	1
563	2	0	1	5	4	4	1	5	5	5	5	5	5	4	5	2	3	4	5	2	6	2	3	1	1	1	2	1	1	1	2	1	1	4	1	4	1	3	4	1	2	1	1
1356	4	0	1	5	5	5	2	5	5	5	5	5	5	5	5	5	5	5	5	5	3	3	4	4	1	2	3	1	4	1	1	1	1	3	1	3	4	3	4	4	3	2	1
1277	4	1	1	5	5	5		5	5	5	5	5	4	5	5	6	5	4	4	5	3	5	5	4	1	5	1	1	5	1	3	1	4	5	1	1	5	2	5	2	2	5	1
565	2	0	1	5	5	4	1	4	4	5	5	5	5	6	5	2	5	5	5	5	5	5	3	1	1	2	3	1	1	1	1	1	1	4	1	1	2	4	5	2	3	1	1
1350	4	1	1	5	5		1	5		5	5	5	5	6	5	5	5	5	4	5	6	5	5	1	2	2	3	1	1	1	2	1	1	3	1	1	4	2	4	4	3	3	1
1008	4	0	1	2	2	1	2	3	2	2	1	2	1	1	1	1	1	1	1	1	1	1	3	1	2	1	4	1	1	1	3	1	1	3	1	1	1	4	5	1	1	1	1
1036	4	1	1	3	3	3	2	2	3	2	2	2	1	1	1	1	1	1	2	1	1	1	3	1	1	2	2	1	1	1	3	2	2	4	1	2	4	3	4	1	3	2	1
647	3	0	0	3	3	4		4	1	1	1	2	1	1	1	1	1	1	2	1	1	1	3	1	2	1	3	1	1	1	3	2	1	4	1	3	2	3	3	1	1	1	1
706	3	1	0	4	5	3	4	4	2	3	3	3	1	1	1	1	1	1	2	1	1	1	4	1	2	1	2	1	1	1	3	2	1	4	1	1	1	3	4	1	2	1	1
625	3	1	0	2	1	4	4	3	2	1	2	3	1	1	1	1	1	1	2	1	1	2	4	1	1	1	3	1	1	1	3	4	1	3	1	1	1	2	4	1	2	1	1
245	2	0	0	3	3	3	1	2	2	2	4	2	1	1	1	1	2	1	2	2	1	2	4	2	2	1	2	1	1	1	2	1	2	4	1	2	1	3	4	1	3	1	1
284	2	1	0	4	3	3	2	4	2	1	2	2	1	1	2	2	1	1	2	2	1	1	3	1	2	1	3	1	1	1	2	3	2	3	1	3	1	2	4	2	2	1	1
731	3	1	1	3	4			3	3	2	3	3	2	2	2	1	1	2	2	1	2	1	4	2	2	2	3	1	1	1	2	1	2	3	1	1	1	4	4	1	3	1	1
1147	4	1	0	3	4	2		4	3	1	3	1	2	2	3	1	2	1	3	1	1	1	2	1	1	1	4	1	1	1	3	2	1	3	1	3	1	3	3	1	3	1	1
439	2	1	0	4	4	4		4	4	2	3	1	3	2	1	2	2	2	2	2	1	2	4	1	1	1	1	1	1	1	4	1	1	5	1	1	1	4	5	1	1	1	1
498	2	1	0	4	4			4	2	2	2	1	4	2	2	1	2	2	3	2	1	1	3	1	1	1	3	1	1	1	2	2	1	4	1	2	1	3	4	1	3	1	1
828	3	1	1	4	5	3	2	5	2	2	4	4	3	1	1	2	1	2	5	1	3	2	5	1	1	1	3	1	1	1	3	1	1	4	1	2	1	2	5	1	1	1	1
836	3	0	1	4	4	3	2	4	4	4	4	4	3	1	2	2	2	2	3	3	2	3	4	1	1	1	2	1	1	1	2	2	1	3	1	2	1	4	4	1	3	1	1
370	2	0	1	5	5	5	1	3	4	4	4	2	2	2	2	1	1	2	3	3	3	4	5	1	1	1	1	1	1	1	2	1	1	5	1	1	1	5	5	1	1	1	1
335	2	1	0	3	3	4	2	4	3	2	2	3	2	2	2	2	2	2	3	3	4	4	4	1	1	1	3	1	1	1	1	1	1	4	1	1	1	5	4	1	3	1	1
411	2	1	1	4	4	4	2	4	3	4	4	3	3	3	3	2	4	3	4	3	3	4	4	1	1	1	3	1	1	1	2	1	1	4	1	2	2	4	4	1	2	1	1
1197	4	1	1	4	5			5	5	4	4	5	3	4	4	2	4	5	4	3	3	3	2	3	2	1	3	1	3	1	2	2	2	3	2	3	1	4	3	1	3	3	1
1329	4	0	1	4	4		2	3	4	5	4	5	5	3	4	4	3	4	5	2	5	3	4	1	1	1	4	1	2	1	2	3	1	4	1	1	2	3	4	1	1	2	1
871	3	0	1	3	3	3	2	3	2	3	2	3	4	4	4	5	4	3	4	4	4	4	3	3	3	2	2	1	2	1	3	4	2	3	1	2	2	2	2	2	3	2	1
539	2	1	1	5	5	3	1	5	5	5	5	5	5	5	5	5	5	5	5	3	5	3	4	1	1	1	4	1	1	1	1	1	1	4	1	3	1	2	4	1	3	1	1
1352	4	1	1	5	4	4	2	4	4	4	4	4	5	4	5	5	6	5	5	5	4	5	2	1	2	1	3	1	1	1	2	2	1	3	1	3	2	2	4	2	4	1	1
545	2	1	1	5	5	5	5	5	5	5	5	5	5	5	5	5	5	5	5	5	4	5	5	1	3	1	1	1	1	1	1	1	1	5	1	1	4	1	5	1	4	4	1
1086	4	0	0	4	5	4	4	4	3	2	3	2	1	1	1	1	1	1	1	1	1	1	3	1	1	1	3	1	1	1	3	3	1	3	1	2	1	3	5	1	2	1	1
214	2	0	0	2	4	5	4	2	1	1	4	1	1	1	1	1	1	1	2	1	1	1	4	1	1	1	3	1	1	1	2	4	1	3	1	1	1	5	4	1	1	1	1
1012	4	0	0	2	4			2		1	2	1	1	1	2	1	1	1	2	1	1	1	4	1	2	1	3	1	1	1	2	2	1	4	1	1	1	3	5	1	2	1	1
226	2	1	1	3	3	3	3	3	3	1	1	2	1	1	2	1	1	1	2	1	1	1	5	5	1	5	1	1	5	4	1	1	3	5	3	1	5	5	5	5	3	5	1
763	3	1	0	3	3	3	2	3	3	2	3	3	2	1	1	1	2	1	2	1	1	1	3	1	2	1	3	1	1	1	2	2	1	4	1	3	1	3	4	1	2	1	1
755	3	1	0	3	4	5		4	3	1	3	2	2	1	2	1	2	1	3	1	1	1	3	2	2	2	3	1	2	2	3	1	2	4	1	3	2	3	4	2	2	2	1
350	2	0	0	4	4			4	2	2	4	2	2	2	1	1	1	1	3	1	2	1	4	1	1	1	2	1	1	1	2	2	1	4	1	2	1	4	4	1	3	1	1
330	2	1	0	3	2	3	3	4	3	2	3	3	2	1	1	2	1	1	4	3	2	2	3	1	1	1	4	1	1	1	2	3	1	3	1	1	2	4	4	2	3	1	1
1164	4	0	0	4	5	4	4	4	3	3	3	3	2	2	1	1	2	2	4	1	2	2	3	1	2	1	2	1	1	1	3	3	1	4	1	2	1	3	4	1	2	1	1
913	3	0	0	4	5	4		5	4	4	5	5	4	2	2	1	1	3	5	2	1	1	2	1	2	1	3	1	1	1	2	2	1	4	1	2	1	5	4	1	2	1	1
776	3	0	0	4	4	3	1	4	4	3	3	4	2	2	2	3	3	3	4	2	1	1	4	1	2	1	2	1	1	1	3	2	1	4	1	2	1	2	4	2	3	1	1
832	3	1	1	4	4	4	2	4	3	4	4	4	3	2	2	3	2	3	3	2	2	2	3	1	3	1	2	1	1	1	2	3	1	3	1	3	1	3	3	1	3	1	1
1289	4	0	1	5	5	3	3	4	4	3	2	4	4	1	2	1	2	2	3	2	3	4	4	1	2	1	2	1	2	1	3	3	2	3	2	3	1	3	3	1	2	2	1
1253	4	1	1	4	4			5	4	4	4	4	4	3	2	2	3	4	4	3	2	3	4	1	1	1	3	1	1	1	2	3	1	4	1	2	1	3	4	1	2	1	1
432	2	0	1	4	3	4	3	3	4	4	4	4	3	4	4	3	3	4	3	3	3	3	4	2	1	2	3	1	1	1	2	4	1	4	1	1	2	3	4	1	2	1	1
1326	4	0	1	4	4	3	4	4	4	3	3	3	5	2	3	4	4	4	3	3	2	3	4	2	2	3	3	4	3	2	2	2	2	4	2	2	3	4	2	2	3	3	1
478	2	1	1	4	5	5	1	4	4	4	5	4	4	3	3	3	4	3	4	3	3	3	4	1	1	1	3	1	1	1	3	1	1	3	1	3	1	3	4	1	3	1	1
1239	4	0	1	3	3	3	3	2	2		4	3	4	4	4	4	5	3	2	2	3	3	3	4	2	3	2	2	4	4	3	2	4	4	4	3	5	4	2	3	3	4	1
497	2	1	0	4	4	3		4	4	3	3	3	4	5	3	3	3	3	3	4	3	4	4	1	3	4	3	1	4	1	1	1	3	4	1	1	4	3	4	4	4	4	1
1262	4	0	1	4	5	3	1	4	3	4	4	5	4	6	4	6	3	4	5	3	2	2	4	1	2	1	3	1	1	1	3	2	1	3	1	2	1	3	4	1	2	1	1
1368	4	0	1	5	5	4	4	4	5	5	4	4	5	2	4	4	5	4	5	5	3	4	3	3	2	4	4	1	3	1	2	1	1	4	1	1	4	3	4	2	4	4	1
547	2	1	1	5	5	2	1	5	3	5	5	5	5	2	5	5	5	5	5	3	2	5	4	4	1	3	3	1	3	1	4	1	1	5	1	1	4	2	5	4	2	4	1
1364	4	0	1	5	5	5	1	5	3	4	4	5	5	5	5	4	4	3	5	5	4	3	4	1	1	1	4	2	1	1	3	2	3	3	1	2	1	2	4	1	3	1	1
1309	4	1	1	3	5	4	1	5	4	5	4	5	5	4	4	4	5	5	5	5	3	4	3	2	4	1	3	1	2	1	3	1	2	3	1	2	2	3	3	1	3	1	1
544	2	1	1	5	5	4	1	5	5	5	5	5	5	3	5	4	5	5	5	5	3	5	4	1	1	1	2	1	1	1	1	2	1	4	1	3	1	3	4	1	4	1	1
968	3	1	1	5	5	2	3	5	5	5	5	5	5	5	5	5	5	4	5	4	4	5	5	4	2	3	1	1	3	1	1	1	2	5	1	1	3	5	5	3	2	3	1
916	3	1	1	5	5	3	1	5	5	5	5	5	4	4	5	6	5	5	5	4	6	5	3	1	3	1	2	1	1	1	2	3	1	3	1	3	1	3	3	1	3	1	1
1284	4	1	1	5	5	5	1	5	5	5	5	5	4	5	5	5	5	5	5	5	5	5	3	1	2	1	3	1	1	1	3	3	1	3	1	3	1	3	3	1	2	1	1
594	3	0	0	1	2	3	2	2	1	1	1	1	1	1	1	1	1	1	1	1	1	1	4	3	2	3	2	1	3	2	4	1	1	4	1	2	1	4	4	3	2	3	1
1013	4	0	0	2	4	4	3	4	2	1	1	1	1	1	1	1	1	1	1	1	1	1	4	1	2	3	3	1	1	1	3	3	3	3	1	3	2	3	3	2	2	2	1
618	3	0	0	2	2	1	1	2	1	1	1	1	1	1	1	1	1	1	2	1	1	1	5	5	4	5	3	1	5	1	1	1	4	5	1	1	5	3	5	4	1	5	1
624	3	1	0	2	4	5		3	1	1	1	1	1	1	1	1	1	1	2	1	1	1	4	1	1	1	3	1	1	1	2	2	1	4	1	2	1	4	4	1	3	1	1
278	2	0	0	4	2	2	4	3	3	1	1	2	1	2	1	1	1	1	2	1	1	1	3	2	3	2	4	1	1	2	2	3	3	3	2	3	2	3	3	2	2	1	1
711	3	1	0	4	4	5	4	5		2	3	2	1	2	1	1	1	1	2	1	1	1	4	2	3	1	2	1	1	1	2	1	1	5	1	1	1	4	4	2	3	1	1
1004	4	1	0	1	3	5	1	2	2	1	1	1	1	1	1	1	2	1	3	2	1	1	3	3	1	2	4	1	1	1	2	3	2	2	1	3	1	5	3	1	3	1	1
682	3	1	0	3	4	3	4	4	3	2	3	2	1	1	2	1	1	1	3	2	1	1	3	3	3	3	3	2	2	2	3	2	2	4	2	3	2	3	3	3	2	2	1
1144	4	1	0	3	5		3	3	2	1	2	2	2	2	2	2	1	1	2	2	1	3	3	1	1	4	3	1	1	1	4	1	4	5	1	3	1	3	3	1	3	1	1
403	2	0	0	3	3	2	1	4	4	2	2		3	4	1	1	3	1	1	2	3	1	4	1	2	1	3	1	1	1	3	2	1	4	1	1	1	4	4	1	2	1	1
380	2	1	0	5	5	4	3	5	4	3	4	4	2	2	2	2	3	2	3	1	1	2	4	1	1	1	2	1	1	1	3	2	1	4	1	2	1	4	4	1	3	1	1
799	3	0	1	2	4	2	3	4	1	3	2	3	3	2	4	2	2	3	2	2	1	1	2	1	2	2	3	1	1	1	3	3	1	4	2	2	1	3	4	1	3	1	1
1204	4	0	1	4	4	1	1	4	4	4	4	3	3	3	1	2	1	3	4	2	2	3	3	1	2	1	4	1	1	1	2	3	1	4	1	2	1	3	3	1	3	1	1
1132	4	0	0	3	5	4	2	4	4	3	4	3	2	1	2	2	3	2	3	3	3	4	3	1	2	1	3	1	1	1	2	2	1	4	1	3	1	2	5	1	3	2	1
1159	4	0	1	4	4	4	3	5	3	3	3	3	2	3	2	1	1	2	4	3	3	4	5	2	1	1	2	1	2	1	3	1	1	5	1	1	2	3	5	2	3	2	1
1316	4	1	1	4	4	3	1	4	4	4	5	4	5	4	5	2	2	5	5	2	1	1	4	1	1	1	3	1	1	1	3	3	1	3	1	3	1	3	4	1	2	1	1
1331	4	0	1	4	4			4	3	4	3	4	5	6	5	4	2	3	4	1	1	1	4	1	1	1	3	1	1	1	1	3	1	4	1	2	1	3	5	1	3	1	1
933	3	1	1	3	2			5	1		5	5	5	5	5	3	3	4	5	5	3	1	4	3	3	3	3	1	1	1	3	1	1	4	1	3	3	1	4	3	3	1	1
577	2	0	1	5	4	4	2	4	4	4	4	4	5	4	5	3	4	4	5	3	4	3	3	3	2	2	3	1	3	1	2	2	2	4	2	3	4	3	4	3	3	3	1
908	3	0	1	4	4	4	3	3	4	4	4	4	4	4	4	4	5	4	4	4	4	4	4	3	2	2	4	1	2	1	3	2	2	2	1	3	3	4	3	2	2	3	1
503	2	1	1	5	5	4	2	4	4	5	4	5	4	5	5	5	4	4	5	3	4	5	3	1	2	2	3	1	1	1	3	2	2	4	1	2	2	4	3	2	3	1	1
575	2	0	1	5	5	3	1	5	1	5	5	5	5	3	5	4	4	5	5	5	4	5	3	2	2	2	3	2	2	2	3	3	2	3	3	3	2	4	3	2	2	2	1
939	3	0	1	4	5	5	3	4	4	5	5	4	5	5	4	5	4	5	6	6	5	5	4	2	3	2	3	1	3	1	3	3	3	3	1	3	3	2	2	2	3	3	1
602	3	1	0	1	1	5	3	2	1	1	1	1	1	1	1	1	1	1	1	1	1	1	5	5	2	5	2	2	5	3	2	2	5	5	2	1	4	4	5	2	2	4	1
681	3	1	0	3	2	3	2	3	2	1	2	3	1	1	1	1	1	1	1	1	1	1	3	1	2	1	3	1	1	1	3	3	1	5	1	3	1	4	2	1	2	1	1
1018	4	0	0	2	4	3	3	3	3	2	2	1	1	1	1	1	1	1	1	1	1	1	4	1	3	1	1	1	1	1	3	1	1	4	1	3	1	3	4	1	4	1	1
1105	4	0	0		4	3		3		1	3	3	1	1	1	1	1	1	1	1	1	1	3	3	1	1	3	1	1	1	3	3	1	5	1	3	1	3	3	1	3	1	1
300	2	1	0		4	1	1		1	2	1	1	1	1	1	1	2	1	2	1	1	1	4	1	1	1	3	1	1	1	4	1	1	3	1	1	1	4	4	1	5	1	1
269	2	1	0	3	4	4	3	2	1	1	1	1	1	1	1	1	1	1	2	1	1	2	4	4	1	3	4	1	1	1	1	1	4	4	1	4	1	4	4	1	3	1	1
1085	4	0	0	4	4	4		3	2	1	1	1	1	1	1	1	1	1	2	1	1	2	4	1	2	1	4	1	1	1	2	2	1	4	1	3	1	2	4	1	3	1	1
1045	4	0	0	3	3			3	1	1	1	1	1	1	1	1	2	1	2	1	1	2	2	2	3	2	2	1	2	1	3	3	2	4	1	3	2	3	4	2	3	2	1
299	2	1	0		4					2	3	2	1	1	1	1	1	1	3	2	1	1	3	1	3	1	3	1	1	1	3	3	2	3	1	3	1	3	3	1	3	1	1
1023	4	0	0	2	3	5	1	3	1	2	2	1	1	1	1	1	2	1	3	1	1	2	4	4	1	3	5	2	1	2	3	1	3	4	1	1	1	5	5	3	1	2	1
630	3	1	0	2	3	3	3	2	1	1	1	1	1	1	1	1	1	1	1	1	6	1	3	1	3	1	3	1	1	1	3	3	1	3	1	3	1	3	3	1	3	1	1
357	2	1	0	4	5	3	3	4	3	2	2	3	2	1	1	1	2	1	3	1	1	2	5	1	2	1	3	1	1	1	1	1	2	5	1	2	1	4	5	1	2	3	1
707	3	1	0	4	3	3	3	4	1	1	5	1	1	1	1	1	1	1	2	3	3	3	4	2	1	2	3	1	2	2	2	1	2	4	2	3	3	4	4	2	4	1	1
1113	4	1	1	2	5	4	1	3	1	4	4	3	2	1	1	1	1	2	2	2	6	2	2	1	1	1	4	1	1	1	4	4	4	4	1	1	1	4	5	1	1	1	1
407	2	1	0	3	4	3	2	3	3	2	3	2	3	2	2	2	2	2	3	2	2	2	4	2	2	1	2	2	1	1	2	2	1	4	1	3	2	4	4	2	3	1	1
1216	4	0	0	4	4	4	4	4	3	3	3	3	3	3	3	2	2	2	2	2	2	1	5	5	1	5	2	1	5	1	1	3	3	5	1	2	5	5	5	5	1	5	1
816	3	0	0	3	4	4	1	4	3	3	4	3	3	3	2	2	2	2	3	2	2	2	5	1	1	1	4	1	1	1	3	1	1	4	1	1	2	4	4	1	3	1	1
408	2	1	1	4	5	3	1	4	3	4	2	4	3	2	3	2	3	2	4	2	2	2	4	1	1	1	4	1	1	1	3	1	1	4	1	2	1	3	4	1	4	1	1
851	3	1	0	4	4	3	4	4	3	3	4	4	3	2	3	2	3	3	3	2	3	3	4	3	3	3	3	2	3	3	2	3	2	3	3	3	3	3	3	4	3	2	1
899	3	0	1	4	4		1	3		4	4	3	4	2	4	1	3	4	5	2	2	1	4	1	2	2	3	1	2	1	4	1	1	4	2	3	4	3	5	2	1	1	1
1232	4	1	1	1	5	2	2	3	3	3	4	3	4	3	2	3	3	2	4	3	2	3	3	1	3	2	3	1	2	1	3	3	2	3	1	3	2	3	3	1	3	2	1
820	3	1	0	3	3	3	3	3	3	3	3	3	3	3	3	3	3	3	3	3	3	3	3	3	3	3	3	3	3	3	3	3	3	3	3	3	3	3	3	3	3	3	1
819	3	1	0	3	3	3	3	3	3	3	3	3	3	3	4	3	4	4	3	3	3	3	3	3	3	3	3	3	3	3	3	3	3	3	3	3	3	3	3	3	3	3	1
842	3	0	1	4	4	4	3	4	4	3	4	4	3	3	3	2	3	3	4	4	4	4	4	1	3	1	3	1	1	1	3	2	1	3	1	3	1	4	4	1	1	1	1
472	2	1	1	4	4	1	1	4	3	4	4	4	4	6	4	2	2	3	3	2	6	3	4	1	1	1	5	1	2	1	1	1	1	5	1	1	1	4	5	1	3	2	1
480	2	0	1	4	3	2	4	2	2	3	5	4	4	3	4	3	5	3	4	2	4	3	4	2	3	4	2	3	4	2	3	4	3	4	3	3	4	2	3	3	2	2	1
452	2	1	0	1	4	3	4	4	4	4	4	4	4	5	4	1	4	4	5	3	4	4	4	1	4	1	1	1	1	1	3	2	1	1	1	3	2	4	4	1	4	2	1
470	2	1	1	4	5	3	2	4	3	4	3	5	4	5	4	3	3	5	4	4	3	4	4	3	4	2	3	2	2	2	3	3	2	2	2	3	2	3	3	2	2	3	1
1336	4	1	1	5	5	2	1	5	4	5	5	5	5	6	5	2	2	3	5	2	6	3	5	3	2	3	4	1	4	1	1	1	1	5	1	3	4	3	5	3	1	4	1
1293	4	0	1	5	5	3	1	5	5	5	3	5	4	4	4	4	4	4	4	4	4	4	3	5	3	3	3	3	3	1	3	3	1	3	1	3	3	3	3	3	3	3	1
1267	4	0	1	4	3	4	3	4	3	3	4	3	4	3	4	4	4	4	5	5	4	5	3	4	3	2	3	2	1	1	3	2	2	3	1	4	2	3	4	3	2	1	1
1322	4	1	1	4	5	3	1	5	5	4	5	5	5	4	5	4	5	4	5	3	3	4	4	1	2	1	3	1	1	1	4	2	2	3	1	1	2	3	5	2	3	1	1
1317	4	1	1	4	5	4	1	5	5	5	4	5	5	3	5	5	5	5	5	2	3	4	4	2	1	3	3	1	3	1	1	2	1	4	1	4	3	4	4	2	3	3	1
1369	4	0	1	5	5	4	2	5	2	4	4	5	5	5	5	5	4	5	5	4	5	3	3	1	3	1	3	1	1	1	3	3	1	3	1	3	1	3	3	1	3	1	1
1291	4	0	1	5	5	5	1	5	4	5	5	5	4	5	5	5	5	5	5	5	6	5	5	2	1	1	4	1	2	1	1	1	2	4	1	1	1	5	5	1	3	1	1
1053	4	0	0	3	1	4	3	4	1	1	2	1	1	1	1	1	1	1	1	1	1	1	4	1	1	1	3	1	1	1	3	1	1	5	1	1	1	5	5	1	3	1	1
705	3	1	0	4	4	4	4	4	2	1	1	1	1	1	1	1	1	1	1	1	1	1	4	3	3	2	3	1	2	1	3	3	1	3	1	1	4	4	4	1	3	3	1
264	2	1	0	3	3			2	3	1	1	2	1	1	2	1	1	1	2	1	1	1	4	1	4	1	4	1	1	1	3	2	1	3	1	1	1	4	4	1	2	1	1
1180	4	0	0		3					1	2		2	2	1	1	1	1	2	1	1	1	4	2	1	1	5	2	1	1	2	3	2	4	1	1	1	3	4	1	4	1	1
1119	4	1	0	2	3	5	2	3	3	2	2	2	2	1	1	1	1	2	2	1	1	1	4	1	3	2	3	1	1	1	3	1	2	3	1	3	1	4	4	1	3	1	1
1163	4	0	0	4	5			4		2	3	2	2	1	1	1	1	1	3	1	1	1	4	1	1	1	4	1	1	1	3	3	1	4	1	3	1	3	3	1	3	1	1
1114	4	1	1	2	3	3	2	2	2	4	3	1	2	2	3	1	2	2	1	1	1	1	4	2	2	1	3	1	2	1	3	4	2	4	1	1	2	4	4	1	2	1	1
282	2	1	0	4	4	3	3	4	3	2	1	2	1	2	1	1	3	1	2	2	2	1	3	1	3	1	3	1	1	1	3	1	1	4	1	4	1	4	3	1	3	1	1
811	3	0	1	3	4	5	4	4	2	2	3	3	3	1	2	2	2	2	2	1	1	1	4	1	1	1	4	1	1	1	2	2	1	4	1	2	1	4	5	1	3	1	1
717	3	1	0		3	3	3	3	3	3	3	2	1	2	2	2	1	1	3	2	2	2	4	2	4	2	4	1	2	1	3	2	3	2	1	2	4	2	4	1	4	1	1
740	3	0	1	3	5	4	3	3	2	3	3	2	2	1	2	1	1	2	4	3	1	1	5	2	1	2	3	1	1	1	3	1	1	5	1	1	3	3	5	1	4	1	1
1146	4	1	0	3	3	3	3	3	3	1	2	1	2	2	1	2	2	1	3	2	2	2	4	3	1	2	4	1	1	1	3	4	2	3	1	2	2	3	4	2	3	1	1
430	2	0	1	4	5	2		3		3	3	3	3	1	1	1	2	2	5	1	2	3	3	1	1	1	3	1	1	1	3	3	1	5	1	1	1	3	5	1	4	1	1
382	2	1	0	5	4	3		4	4	3	3	3	2	2	3	2	3	2	3	2	2	2	3	1	2	1	3	1	1	1	3	4	1	4	1	2	1	2	4	2	4	1	1
490	2	0	0	4	5	5	1	4	5	4	2	5	4	2	1	1	2	5	4	1	2	2	4	1	2	1	3	1	1	1	3	4	2	4	1	1	1	4	4	1	2	1	1
420	2	1	1	4	5	4	1	4	4	3	4	4	3	2	5	1	2	2	5	2	2	3	3	1	3	1	3	1	1	1	3	3	1	4	1	3	1	3	4	1	2	1	1
349	2	0	0	4	4	4	4	4	3	3	3	3	2	3	3	2	3	2	4	3	4	4	3	1	2	1	3	1	1	1	3	3	1	3	1	3	1	4	4	1	3	1	1
366	2	1	0	4	4	3	1	3	4	3	3	4	2	3	4	3	3	3	4	3	3	3	3	1	2	1	4	1	1	1	3	2	2	3	1	2	1	4	4	1	4	1	1
1209	4	0	1	4	5	4	2	5	4	4	5	4	3	3	3	3	4	3	4	3	3	3	3	2	3	1	4	2	1	1	3	3	1	3	1	3	2	3	3	1	3	1	1
877	3	1	1	4	5	2	1	5	5	4	2	4	4	3	5	2	3	5	5	2	2	2	4	1	3	1	3	2	1	1	3	2	2	3	2	4	2	3	3	2	3	2	1
907	3	0	1	4	4	4	1	4	4	4	4	4	4	3	3	3	3	4	4	3	3	3	4	1	4	1	2	1	1	1	3	3	1	3	1	3	1	3	4	1	2	1	1
1264	4	0	1	4	5	5	4	5	5	5	4		4	5	3	1	4	3	5	4	5	4	4	2	2	4	1	4	3	4	3	1	3	4	3	4	3	5	5	1	2	2	1
517	2	0	0	5	5	5	5	5	4	4	5	4	4	4	5	3	3	4	4	5	2	4	3	2	2	2	4	2	3	2	3	3	2	4	2	3	3	3	2	2	4	3	1
475	2	1	1	4	5	3	1	4	4	4	4	3	4	4	4	4	4	4	4	4	4	4	3	1	4	1	3	1	1	1	4	3	1	4	1	3	1	2	4	1	1	1	1
482	2	0	1	4	4	4		4	4	5	4	4	4	4	5	5	5	4	4	4	4	5	4	1	2	1	4	1	1	1	2	2	1	4	1	1	1	4	4	1	4	1	1
955	3	1	1	5	5		1	5	4	5	5	4	5	5	5	4	5	5	5	4	4	4	4	1	2	1	4	1	1	1	3	2	1	3	1	2	1	5	3	1	3	1	1
507	2	0	1	5	4	4	1	5	3	4	4	4	4	6	5	4	5	5	4	4	5	5	4	1	1	1	3	1	1	1	4	2	1	4	1	3	1	4	4	1	2	1	1
537	2	0	1	4	5	5	4	5	4	5	5	4	5	5	5	4	5	5	5	5	5	5	4	1	4	1	3	1	1	1	2	3	1	3	1	2	1	3	4	1	3	1	1
1031	4	1	0	2	3	4		1	1	1		1	1	1	1	1	1	1	1	1	1	1	4	2	2	1	3	2	1	1	3	2	1	4	2	4	2	4	4	2	2	1	1
1107	4	1	0		3		4	2	2	1	2	3	1	1	1	1	1	1	1	1	1	1	4	4	3	4	4	1	4	3	3	2	3	3	1	4	4	4	2	1	3	4	1
256	2	1	0	3	3	3	3	4	2	2	2	2	1	1	1	1	1	1	1	1	1	1	4	1	2	1	3	1	1	1	4	3	1	4	1	3	1	3	4	1	2	1	1
262	2	1	0	3	5	5	5	3	1	1	1	1	1	1	1	1	1	1	1	1	1	1	4	2	2	2	3	1	1	2	3	1	3	5	1	2	1	3	5	1	4	1	1
293	2	1	0	5	5	5	5	5	1	1	2	1	1	1	1	1	1	1	1	1	1	1	4	1	3	1	2	1	1	1	2	2	1	4	1	4	1	4	4	1	3	1	1
773	3	1	1	4	2	1			2	3	2	2	2	1	1	1	1	1	2	1	1	1	4	1	2	1	3	1	1	1	4	3	1	4	1	2	1	4	3	1	3	1	1
348	2	0	0	4	2	4	2	3	2	2	2	2	2	1	2	1	2	1	1	1	2	1	4	4	4	5	2	2	4	3	2	2	2	4	1	3	4	3	3	4	5	4	1
236	2	0	0	3	5	4	4	4	3	2	2	2	1	2	1	1	2	1	3	2	1	3	3	1	1	1	3	1	1	1	2	4	2	4	1	3	1	4	5	1	3	1	1
849	3	0	0	4	4	4	3	4	4	4	4	4	3	2	3	2	2	3	3	3	2	2	3	2	2	1	4	1	3	1	2	3	2	3	1	3	3	4	4	3	4	3	1
859	3	1	1	5	4	4	3	4	4	4	4	4	3	3	4	1	3	3	4	2	2	2	4	1	2	1	3	1	1	1	2	3	1	4	1	3	2	4	4	2	3	1	1
918	3	1	1	5	5	3	1	5	4	3	4	4	4	2	3	3	5	4	4	3	2	2	4	1	2	1	2	1	1	1	3	2	1	4	1	3	1	3	5	1	4	1	1
833	3	1	1	4	4	4	2	4	3	3	3	3	3	4	4	3	4	2	3	4	3	3	3	2	3	2	3	2	2	2	3	3	2	4	1	3	2	3	4	2	3	2	1
421	2	1	1	4	4	3	1	4	3	4	4	3	3	4	4	4	4	3	4	3	3	4	4	1	3	1	2	1	1	1	4	2	1	4	1	3	1	4	4	1	2	1	1
927	3	0	1	5	5	4	5	4	5	4	4	5	4	3	4	3	3	3	4	3	6	3	5	1	1	1	4	1	1	1	1	1	1	5	1	3	1	5	5	3	2	1	1
522	2	0	0	3	4	3	4	4	3	4	3	4	5	3	3	5	4	2	4	4	3	4	3	3	4	3	3	3	4	4	3	3	4	3	4	3	4	3	4	3	3	3	1
977	3	0	1	5	5	1	1	5	4	5	5	5	5	4	5	5	5	5	4	4	4	5	4	3	2	3	4	1	4	1	2	3	1	2	1	4	5	4	4	3	3	4	1
1338	4	1	1	5	4	4	1	5	1	5	4	4	5	4	4	5	5	5	5	5	5	5	1	1	3	1	3	1	1	1	4	4	1	2	1	4	1	4	4	1	3	1	1
948	3	1	1	5	5			5	1	5	5		5	5	5	5	5	5	5	4	5	5	1	1	1	1	4	1	1	1	4	3	1	4	1	3	1	4	5	1	3	1	1
936	3	1	1	4	4		1	4	4	4	4	4	5	5	5	5	5	5	5	5	5	5	4	1	3	1	2	1	1	1	4	1	1	4	1	3	1	3	4	1	4	1	1
628	3	1	0	2	3	4		2	2	1	1	1	1	1	1	1	1	1	1	1	1	1	4	1	3	1	3	1	1	1	3	3	2	4	1	3	1	4	4	3	2	1	1
678	3	1	0	3	4	3	4	3	2	1	2	1	1	1	1	1	1	1	2	1	1	1	5	1	1	1	2	1	1	1	4	1	1	5	1	3	1	4	5	1	3	1	1
1017	4	0	0	2	1	2	1	2	1	1	2	1	1	1	1	1	1	1	3	1	1	1	4	1	1	1	1	1	1	1	4	4	2	4	1	4	3	4	4	1	3	1	1
749	3	0	0	3	5			4		4	4	4	2	1	1	1	2	2	3	1	1	1	5	4	2	4	4	1	5	1	2	3	3	5	1	2	5	4	3	2	3	5	1
837	3	0	1	4	5	4		4	3	2	3	3	3	2	3	1	1	2	2	1	1	3	4	1	1	1	4	1	1	1	3	3	1	4	1	3	1	4	4	1	3	1	1
369	2	1	1	5	5	4	1	5	4	3	4	4	2	4	4	1	2	2	4	2	1	1	4	1	3	1	3	1	1	1	3	2	1	4	1	3	1	3	4	1	4	1	1
1158	4	0	1	4	5	4	3	4	3	3	3	3	2	2	2	2	2	2	4	3	3	3	4	2	3	1	3	1	1	1	3	3	1	4	1	3	1	3	4	1	3	1	1
438	2	1	0	4	4	3	2	4	4	3	2	3	3	2	2	3	2	3	4	3	3	2	3	2	3	2	4	1	2	1	2	4	1	4	1	3	1	4	4	1	2	2	1
807	3	0	1	3	3	4	3	3	2	3	4	3	3	6	1	1	2	3	2	1	6	6	4	1	3	1	3	1	1	1	3	3	1	4	1	3	1	4	4	1	2	1	1
1237	4	0	1	3	3	4	3	3	2	4	2	4	4	3	4	3	4	3	4	2	4	3	3	4	3	4	2	3	2	3	3	4	3	2	3	3	4	4	4	2	5	3	1
510	2	0	1	5	4	2	2	5	4	4	5	5	4	4	3	4	2	4	4	4	3	3	4	4	1	2	4	2	5	3	3	2	3	5	1	3	5	3	4	5	4	5	1
1305	4	1	0	5	4	4	4	3	3	4	3	3	4	3	4	3	4	5	3	4	3	4	4	3	4	3	3	3	3	3	4	4	4	3	3	3	4	2	3	4	3	3	1
546	2	1	1	5	5		2	4	4	5	5	5	5	3	4	4	5	5	5	4	4	3	4	1	2	1	4	1	1	1	4	3	2	4	1	2	2	3	4	1	3	1	1
944	3	0	1	4	5	3	3	4	4	5	4	5	5	4	4	5	5	5	4	4	5	4	4	1	2	1	4	1	1	1	3	2	1	4	1	2	1	4	4	1	4	1	1
560	2	0	1	5	4	4	1	5		4	5	5	5	6	4	6	4	4	5	4	6	4	3	1	2	1	5	1	1	1	3	3	1	3	1	4	1	4	4	1	2	1	1
1330	4	0	1	4	4	4	3	4	3	4	4	4	5	5	6	5	5	5	5	5	5	4	4	1	3	1	3	1	1	1	3	3	1	3	1	2	1	5	4	1	3	1	1
949	3	1	1	5	5	3	1	5	5	5	5	5	5	5	5	5	5	5	5	5	5	5	4	1	2	1	4	1	1	1	3	1	1	5	1	3	2	3	5	1	3	1	1
719	3	1	0		1	1	1		1	1	1	1	1	1	1	1	1	1	2	1	1	1	4	2	3	2	3	1	1	1	4	3	1	3	1	3	1	3	4	1	4	1	1
1103	4	1	0	5	5	5	2	4	2	1	3	3	1	1	1	1	1	1	2	1	1	1	5	2	1	3	3	1	4	1	3	1	1	5	1	3	4	3	5	1	5	4	1
658	3	0	0	3	3	4	2	3	2	1	1	2	1	1	1	1	2	1	2	1	1	2	3	1	1	1	4	1	1	2	2	3	2	5	1	3	2	4	5	1	4	1	1
857	3	1	1	5	5	5	2	5	4	3	3	4	3	2	3	2	2	3	4	3	2	1	5	1	2	1	2	1	1	1	3	3	1	5	1	2	1	4	5	1	3	1	1
364	2	1	0	4	3	3		3	1	1	1	1	2	6	1	2	1	1	1	1	6	6	3	4	4	4	3	1	2	2	3	3	5	4	2	3	1	4	4	2	3	4	1
1227	4	0	1	5	4	1	4	5	5	5	4	5	3	2	3	3	4	3	3	3	3	3	4	1	1	4	4	1	1	1	2	3	1	4	1	4	4	4	4	1	4	1	1
1270	4	0	1	4	3	4	3	4	4	3	3	4	4	3	3	3	2	3	4	3	3	3	3	1	2	1	4	1	1	1	2	5	1	5	1	3	1	4	4	1	2	1	1
469	2	1	1	4	4	1	2	4	3	3	3	4	4	3	3	3	3	4	4	3	2	3	4	1	3	1	3	1	1	1	2	3	1	4	1	4	1	4	5	1	2	1	1
1241	4	0	0	3	5	3	1	5	5	4	4	4	4	3	4	4	4	4	4	5	3	4	4	4	1	1	2	1	1	1	2	5	4	4	1	5	4	5	4	1	2	1	1
1300	4	0	0	5	5	4	1	4	4	4	4	4	4	5	4	4	5	4	5	3	3	5	4	1	2	1	3	1	1	1	3	3	1	5	1	2	1	4	4	1	4	1	1
509	2	0	1	5	5	4	4	4	4	5	4	5	4	3	4	4	4	5	5	5	5	5	4	2	3	1	3	1	1	1	3	3	1	4	1	3	1	4	4	1	3	1	1
1294	4	0	1	5	5	4	5	5	5	5	4	5	4	4	6	5	4	5	5	3	5	3	2	4	3	4	4	3	4	3	4	2	2	4	3	4	4	4	4	4	3	2	1
1324	4	0	1	4	4	4	2	5	4	4	4	5	5	5	5	5	5	4	5	5	5	4	2	3	2	2	4	2	2	2	3	4	2	4	1	4	2	4	4	2	3	2	1
1348	4	1	1	5	5	3	5	5	3	4	5	5	5	5	5	5	5	5	5	4	4	5	4	1	3	2	3	1	3	1	4	3	1	4	1	3	1	3	4	2	3	2	1
583	2	0	1	5	4		5	4	4	5	4	4	5	4	6	3	6	5	6	3	5	6	4	3	1	2	4	1	1	1	3	3	2	4	1	3	1	5	5	1	2	1	1
1353	4	0	1	5	5					5	5	5	5	5	5	5	5	5	5	5	5	5	4	1	2	1	4	1	1	1	3	3	1	4	1	4	2	4	3	1	3	1	1
990	4	0	1	1	3				1	2	1	2	1	1	1	1	2	1	2	1	1	1	5	1	4	1	2	1	1	1	4	2	1	5	1	3	1	4	5	1	1	1	1
1116	4	0	0	2	4	3	3	3	3	1	2	2	2	1	1	1	1	1	2	1	1	1	4	2	4	2	3	1	1	1	4	2	1	4	1	4	2	4	4	1	2	1	1
1084	4	0	0	4	4			4	2	1	2	1	1	1	1	1	1	2	3	1	1	1	4	1	3	1	4	1	1	1	4	1	1	4	1	3	2	4	5	1	3	1	1
760	3	1	0	3	3			3	3	2	2	3	2	1	1	1	2	2	3	1	1	1	4	3	3	2	1	1	1	1	3	4	3	5	1	4	1	5	4	1	2	1	1
841	3	0	1	4	5	3	1	3	5	2	3	3	3	3	3	1	1	2	4	2	2	2	3	1	2	1	1	2	1	1	4	4	1	5	1	2	1	5	5	1	4	1	1
412	2	1	1	4	3	2		3	4	4	3	4	3	2	5	2	2	3	3	2	6	2	3	1	3	1	4	1	1	1	3	3	1	4	1	4	2	5	5	1	1	1	1
1222	4	1	0	4	5			4	4	3	3	4	3	6	2	2	4	3	4	3	6	2	3	2	3	1	4	1	1	1	3	3	1	4	1	3	5	5	4	1	3	1	1
1340	4	1	1	5	5	1	1	5	5	5	5	5	5	2	2	4	4	5	5	4	4	3	5	1	1	1	3	1	1	1	3	3	1	5	1	3	1	5	5	1	2	1	1
1367	4	0	1	5	5	5	5	5	5	5	5	5	5	4	4	4	4	5	4	3	4	4	4	4	4	2	2	2	4	3	3	4	2	2	4	3	4	3	5	2	5	2	1
534	2	0	1	4	4	4	1	4	4	4	4	4	5	4	3	4	4	5	5	4	4	4	3	1	4	1	4	1	1	1	4	2	1	4	1	2	1	4	4	1	4	1	1
556	2	1	1	5	4	3	5	5	3	5	4	5	5	4	4	4	4	5	5	5	5	4	5	1	3	1	4	1	1	1	2	1	1	5	1	3	1	4	4	1	4	1	1
629	3	1	0	2	3	2	3	2	1	1	2	2	1	1	1	1	1	1	2	1	1	1	4	1	3	1	4	1	1	1	4	3	2	4	1	3	1	4	4	1	3	1	1
790	3	0	0	5	4	4	1	5	4	1	5	3	2	1	1	1	1	1	1	1	1	1	5	1	1	1	5	1	1	1	3	1	1	5	1	3	1	3	5	1	5	1	1
704	3	1	0	4	4	2	1	2	1	1	2	2	1	1	1	1	1	1	4	1	1	1	4	1	3	1	4	1	1	1	3	3	1	4	1	4	1	4	4	1	3	1	1
315	2	0	1	3	3	2	3	3	3	2	2	3	2	2	1	1	1	2	4	1	2	1	4	1	3	1	4	1	1	1	4	3	1	4	1	4	1	4	4	1	2	1	1
289	2	1	0	4	4	4	2	4	2	1	2	1	1	2	1	1	2	1	3	2	2	2	4	1	2	1	3	1	1	1	2	4	4	4	1	4	2	5	5	2	3	1	1
1055	4	0	0	3	4			3	2	1	2	2	1	3	1	1	2	2	2	2	3	3	4	1	3	1	4	1	1	1	3	3	2	4	1	3	1	4	4	1	4	1	1
530	2	0	1	4	4	3		4	3	3	4	3	5	3	3	2	2	3	3	2	2	2	4	1	3	1	4	1	1	1	4	4	1	4	1	3	1	3	4	1	3	1	1
1287	4	1	1	5	5	3	4	5	3	4	4	4	4	2	4	2	3	2	4	2	3	2	5	1	2	1	3	1	1	1	4	2	1	4	1	3	1	4	5	1	4	1	1
471	2	1	1	4	3	4		5	1	3	4	4	4	2	4	1	4	3	4	2	3	4	4	2	3	2	3	2	1	1	4	4	2	4	1	2	2	5	4	1	3	1	1
911	3	0	0	4	5	4	2	5	3	4	4	4	4	4	4	4	4	4	5	4	4	4	5	1	2	1	3	1	1	1	3	3	1	5	1	2	1	5	5	1	3	1	1
484	2	0	1	4	5		1	4	3	4	4	4	4	5	5	4	4	4	4	3	4	5	4	1	3	1	4	1	1	1	3	4	1	4	1	2	1	4	4	1	4	1	1
867	3	1	0	5	4	4		5	5	4	4	5	3	6	5	4	4	4	4	5	4	5	4	1	3	1	3	1	1	1	3	4	1	4	1	3	1	4	5	1	3	1	1
1346	4	1	1	5	5	2	1	5		5	5	5	5	4	5	5	5	5	5	3	5	5	5	1	1	1	2	1	1	1	4	5	1	3	1	4	1	5	5	1	2	1	1
561	2	0	1	5	5	3	1	5	5	5	5	5	5	5	5	5	5	5	5	5	5	5	5	1	1	1	4	1	1	1	3	3	1	4	1	4	1	5	5	1	2	1	1
721	3	0	1	1	2	1	1	1	1	1	1	2	2	1	1	1	1	1	2	1	1	1	5	1	2	1	3	1	2	2	3	1	1	5	1	3	2	5	5	1	5	2	1
993	4	0	0	1	3	4	1	2	1	1	1	2	1	2	1	1	1	1	2	1	1	1	5	2	3	1	4	1	1	1	4	1	2	4	1	3	1	4	5	1	4	1	1
1229	4	0	0	5	5				2	3	4	3	3	1	1	1	1	1	3	1	1	1	5	1	3	3	4	1	1	1	4	4	1	4	1	4	1	4	4	1	1	1	1
1067	4	1	0	3	4	5	3	4	4	1	2	2	1	6	1	1	1	1	2	1	6	2	4	1	3	1	3	1	1	1	3	3	1	5	1	3	1	4	5	1	4	1	1
461	2	0	1	3	5			3	3	4	4	4	4	2	4	2	2	2	5	1	2	2	4	2	3	1	3	1	1	1	4	4	2	4	1	3	1	4	5	3	3	1	1
1203	4	0	1	4	5	4	1	5	4	3	4	4	3	3	5	1	5	3	5	2	1	3	4	1	3	1	3	1	1	1	4	1	1	5	1	3	1	5	5	1	4	1	1
543	2	1	1	5	5	4	1	5	4	5	5	4	5	2	4	5	5	4	5	2	2	5	4	1	3	1	4	1	1	1	4	2	1	4	1	4	1	4	4	1	4	1	1
964	3	1	1	5	5	5	3	5	4	4	4	4	5	2	4	4	4	4	5	3	4	4	4	2	3	2	4	1	2	1	3	4	1	4	1	4	1	4	4	1	3	2	1
1214	4	0	0	4	3	4	3	5	3	3	5	3	3	4	3	5	5	5	4	3	5	4	4	1	3	1	4	1	1	1	4	4	1	1	2	5	2	4	5	1	3	1	1
1295	4	0	1	5	5			4	4	4	4	5	4	5	4	4	5	4	5	5	4	5	4	2	2	1	4	1	1	1	3	3	1	4	1	3	1	5	5	1	4	1	1
1292	4	0	1	5	5	4	1	5	5	5	5	5	4	3	5	5	6	5	5	5	4	5	5	1	4	1	4	4	1	1	2	5	1	1	1	5	1	5	4	1	2	1	1
586	2	1	0	5	5	4	5	5	4	4	5	5	5	4	5	5	5	4	5	5	5	5	4	1	2	1	4	1	1	1	4	4	1	4	1	4	2	4	4	1	3	1	1
536	2	0	1	4	4	3	2	4	4	4	4	4	5	5	5	5	5	5	5	5	5	5	4	1	4	1	3	1	1	1	3	4	1	3	1	4	1	4	4	1	4	1	1
1334	4	1	0	4	4	4	2	4	4	4	4	4	5	5	5	5	5	5	5	5	5	5	4	1	3	1	4	1	1	1	3	4	1	4	1	4	1	3	4	1	4	1	1
972	3	0	1	5	5	5	1	5		5	4	5	5	6	5	3	5	5	5	5	6	5	4	1	2	4	4	1	1	1	4	3	1	4	1	3	1	5	5	1	3	1	1
223	2	1	0	2	4	3	4	3	2	1	1	1	1	1	1	1	1	1	2	1	1	1	4	1	2	2	3	1	1	2	4	4	2	5	1	3	1	4	5	1	4	1	1
1006	4	1	1	2	3	2	2	3	1	1	2	2	1	2	1	1	1	1	2	1	1	2	4	1	1	1	5	1	1	1	4	4	1	5	1	3	1	4	5	1	3	1	1
333	2	1	0	3	4	4	3	4	3	2	3	2	2	1	1	1	2	1	2	1	1	2	5	2	3	2	3	1	1	1	3	3	2	5	1	3	2	5	5	1	3	1	1
1098	4	0	1	5	5	3	5	4	2	4	4	3	1	1	1	1	1	1	5	2	1	2	4	1	3	1	5	1	1	1	4	3	1	4	1	4	1	4	4	1	3	1	1
1142	4	1	0	3	4	3	3	4	4	3	2	3	2	2	2	2	2	2	2	2	2	2	4	1	4	1	4	1	1	1	2	4	1	4	1	4	1	4	4	1	4	1	1
848	3	0	0	4	5	4	3	4	4	4	4	4	3	2	2	2	3	2	4	2	2	2	4	1	4	1	4	1	1	1	3	4	1	4	1	4	1	4	4	1	3	1	1
1193	4	0	1	3	4	4	3	3	3	4	4	4	3	1	2	2	3	2	4	2	6	2	4	1	4	1	4	1	1	1	4	4	1	5	1	4	1	1	4	1	4	1	1
1271	4	0	1	4	5	4	4	5	4	4	4	5	4	2	2	2	4	3	3	3	3	3	5	1	1	1	5	1	1	1	4	4	4	4	1	2	1	4	4	1	5	1	1
900	3	0	1	4	4	3	1	3	1	3	3	3	4	6	4	4	4	3	4	3	3	4	4	1	3	1	5	1	1	1	3	4	1	4	1	4	1	4	4	1	3	1	1
413	2	1	1	4	4	4	1	4	4	3	5	4	3	4	4	4	5	4	4	4	4	4	4	1	4	1	4	1	1	1	4	2	1	4	1	4	1	4	4	1	4	1	1
1260	4	0	1	4	5	3	1	4	4	4	4	4	4	4	4	4	5	4	5	4	4	4	4	1	2	1	5	1	1	1	4	4	1	4	1	3	1	4	4	1	4	1	1
914	3	1	0	4	5	4	1	5	4	5	5	4	4	4	4	4	5	4	5	5	4	4	5	1	4	1	3	1	1	1	3	3	1	5	1	3	1	3	5	1	4	1	1
549	2	1	1	5	5			5	5	5	5	4	5	5	5	5	4	5	5	4	5	5	4	1	3	1	4	2	1	1	3	4	1	5	1	3	1	4	5	1	3	1	1
1347	4	1	1	5	5	4	2	5	5	5	5	5	5	5	5	5	5	5	5	5	5	5	5	1	1	1	5	1	1	1	5	1	1	5	1	1	1	5	5	1	5	1	1
1343	4	1	1	5	5	5		5	5	5	5	5	5	5	5	5	5	5	5	5	5	5	4	1	3	1	4	1	1	1	4	3	1	5	1	4	1	4	4	1	3	1	1
701	3	1	0	4	5	5	1	5	1	1	1	1	1	1	1	1	1	1	1	1	1	1	5	1	4	1	3	1	1	1	5	2	1	5	1	3	1	5	5	1	2	1	1
687	3	0	1	4	4	5	4	3	2	2	2	2	1	1	1	1	1	1	1	1	1	1	5	4	1	2	5	1	1	1	5	3	1	5	1	1	4	5	5	1	4	1	1
789	3	0	0	5	4	5	3	5	5	1	4	2	2	1	1	1	1	2	4	3	2	1	4	1	4	1	4	1	1	1	3	3	1	4	1	4	1	4	5	1	4	1	1
1110	4	0	0	1	4	1	3	3	3	1	5	3	2	1	1	2	2	2	3	1	2	3	5	1	3	1	1	2	1	1	5	4	1	5	1	1	1	5	5	1	5	1	1
690	3	0	0	4	4	5	3	4	2	1	2	1	1	2	1	1	1	1	4	5	2	3	5	2	4	2	2	1	1	1	4	3	2	5	2	3	1	5	5	2	3	1	1
1191	4	0	1	3	5	3	3	3	3	4	3	4	3	1	2	1	3	3	4	1	3	1	4	1	4	1	4	1	1	1	4	3	1	4	1	4	1	4	4	1	4	1	1
1210	4	0	0	4	4	4	2	3	3	3	3	4	3	3	2	2	3	2	3	2	2	3	4	1	3	1	5	1	1	1	4	4	1	4	1	4	1	4	4	1	3	1	1
417	2	1	1	4	4	5	3	4	1	3	4	4	3	4	4	3	3	4	4	3	3	4	4	1	3	1	4	1	1	1	4	4	1	4	1	4	1	4	4	1	4	1	1
915	3	1	1	5	5	5	5	5	5	5	5	5	4	4	4	4	4	4	5	4	3	3	4	1	4	1	4	1	1	1	3	4	1	4	1	4	1	4	4	1	4	1	1
1344	4	1	1	5	4	4	2	4	4	5	4	5	5	4	4	5	5	5	5	3	3	5	4	2	4	2	4	1	1	1	4	4	1	4	3	4	4	4	4	1	3	2	1
978	3	0	1	5	5			5	5	5	5	5	5	5	5	5	5	4	5	3	6	2	5	1	2	1	5	1	1	1	4	4	1	5	1	2	1	5	5	1	2	1	1
1345	4	1	1	5	5	5	2	5	5	5	5	5	5	5	5	5	5	5	5	5	4	5	5	1	3	1	4	1	1	1	4	4	1	3	1	4	1	4	4	1	4	1	1
967	3	1	1	5	5	3	3	5	5	5	5		5	5	5	5	5	5	5	5	5	5	4	1	3	1	5	1	1	1	4	4	1	4	1	4	1	4	4	1	3	1	1
1088	4	0	0	4	3	4	2	3	4	2	3	2	1	1	1	1	2	1	2	2	2	2	4	1	4	1	4	1	1	1	4	4	1	4	1	4	1	4	4	1	4	1	1
1175	4	0	0	5	5	5		5	4	2	4	3	2	2	2	2	2	2	3	3	1	2	4	1	3	1	4	1	1	1	4	4	1	5	1	3	1	4	5	1	4	1	1
377	2	0	0	5	5	5	2	5	3	2	3	2	2	3	2	2	4	1	5	4	2	2	5	2	2	1	5	1	1	1	4	2	1	4	1	4	1	5	5	1	4	1	1
1245	4	1	1	4	5	2	3	5	4	5	5	4	4	4	4	4	4	4	4	4	2	2	5	2	3	1	4	1	1	1	4	2	1	4	1	4	1	5	5	1	4	1	1
512	2	0	1	5	5	4	4	5	5	5	5	5	4	4	3	4	3	4	5	3	3	3	4	2	4	2	4	1	2	1	4	4	1	4	1	4	3	4	4	2	4	1	1
1355	4	0	1	5	5	4	1	5	4	4	5	5	5	6	5	2	3	4	5	1	6	3	5	1	3	1	4	1	1	1	3	3	1	4	1	4	1	5	5	1	4	1	1
1370	4	0	1	5	5	4	1	5	5	5	5	5	5	4	4	5	5	5	5	3	4	5	5	1	5	1	4	1	1	1	4	1	1	5	1	3	1	3	5	1	5	1	1
542	2	1	1	5	5	5	1	5	5	5	5	5	5	5	5	5	5	5	5	5	5	5	5	1	2	1	5	1	1	1	1	3	1	5	1	5	1	5	5	1	4	1	1
1361	4	0	1	5	5	5	5	5	5	5	5	5	5	5	5	5	5	5	5	5	5	5	5	1	2	2	3	1	1	2	3	5	2	5	1	4	1	3	5	1	5	1	1
756	3	1	0	3	5	4	3	4	3	3	3	3	2	1	1	1	3	1	4	2	1	2	5	1	3	1	4	1	1	1	3	5	1	5	1	4	1	4	5	1	3	1	1
767	3	1	1	4	4	3		4	3	3	4	3	2	2	3	1	3	3	4	2	3	3	5	4	4	3	4	1	4	1	4	3	4	5	1	4	4	4	5	4	3	3	1
396	2	1	1	3	3	3	2	3	3	3	3	3	3	4	4	3	3	2	2	2	3	2	5	1	3	1	4	1	1	1	4	4	1	5	1	4	1	4	5	1	3	1	1
1276	4	1	1	5	5	4	1	5	4	4	4	4	4	2	3	2	3	4	5	3	3	1	5	3	4	2	4	1	2	1	4	3	3	4	2	4	3	5	4	3	4	2	1
864	3	0	1	5	5	5	1	5	5	5	5	5	3	6	5	6	5	4	5	5	5	5	4	1	3	1	3	1	1	1	5	4	1	5	1	4	1	4	5	1	4	1	1
578	2	0	1	5	5		1	5		5	5	5	5	5	5	5	5	5	5	5	5	5	5	1	3	1	4	1	1	1	2	5	1	5	1	3	1	4	5	1	5	1	1
980	3	0	1	5	5	5	2	5	5	5	5	5	5	5	5	5	5	5	4	5	6	5	5	1	3	1	4	1	1	1	4	4	1	5	1	3	2	4	5	1	4	1	1
996	4	1	0	1	1	1	1	2	1	1	1	1	1	1	1	1	1	1	1	1	1	1	3	1	4	1	5	1	1	1	4	5	1	4	1	5	1	4	4	1	4	1	1
632	3	1	0	2	3	3	4	2	3	1	2	3	1	1	1	1	1	1	2	1	1	1	5	1	3	1	4	1	3	1	4	4	1	5	1	4	1	5	5	1	3	3	1
1034	4	1	0	2	3	5		3	2	1	1	1	1	1	1	1	1	1	2	1	1	1	4	1	4	1	4	1	1	1	5	3	1	5	1	4	1	4	5	1	4	1	1
822	3	1	0	3	3	5	1	3	3	2	1	2	3	3	2	2	3	3	2	4	4	4	5	1	3	1	5	1	1	1	3	3	1	5	1	3	1	5	5	1	5	1	1
1372	4	0	1	5	5	5	5	5	5	5	5	5	5	4	5	6	5	4	5	4	3	4	4	1	4	1	4	1	1	1	5	4	1	4	1	4	1	4	5	1	4	1	1
963	3	1	1	5	5	4	2	4	5	4	5	4	5	4	4	5	5	5	5	5	5	5	4	2	4	1	4	1	1	1	4	4	1	5	1	4	1	4	5	1	4	1	1
950	3	1	1	5	5	3	1	5	5	5	5	5	5	4	5	5	5	5	5	5	5	5	4	1	3	1	5	1	1	1	5	5	1	5	1	3	1	5	4	1	3	1	1
550	2	1	1	5	5		3	5	5	5	5	5	5	5	5	5	5	5	5	5	5	5	5	1	5	1	5	1	1	1	5	1	1	5	1	3	1	3	5	1	5	1	1
746	3	0	0	3	3	5	3	3	1	1	1	1	2	1	1	1	1	1	2	1	1	1	4	1	3	1	4	1	1	1	4	5	1	5	1	5	1	5	5	1	3	1	1
485	2	0	1	4	4	4	5	4	2	3	3	2	4	2	2	2	1	2	4	1	1	1	4	1	4	1	4	1	1	1	4	4	1	5	1	4	1	4	5	1	5	1	1
379	2	0	0	5	5	5	4	5	4	2	3	3	2	1	2	3	3	2	4	2	2	3	5	1	3	1	4	1	1	1	4	4	1	5	1	4	3	5	5	2	4	1	1
935	3	1	1	4	4	3	1	4	5	4	3	4	5	6	5	6	5	5	5	2	2	2	4	1	4	1	5	1	1	1	4	5	1	1	1	5	1	5	5	1	5	1	1
1181	4	1	1	1	5	4	2	4	5	5	5	5	3	4	4	5	5	3	4	5	5	5	4	1	4	1	4	1	1	1	5	4	1	5	1	3	1	4	5	1	5	1	1
815	3	0	1	3	3			2	3	2	2	4	3	1	1	2	1	2	1	1	2	1	5	1	3	1	5	1	1	1	4	5	1	5	1	3	1	4	5	1	5	1	1
504	2	1	1	5	5	5	3	5	5	5	5	4	4	3	4	4	4	5	5	3	3	4	5	1	4	1	5	1	1	1	3	4	1	5	1	4	1	5	5	1	4	1	1
813	3	0	1	3	3	4	3	2	4	3	4	2	3	5	4	4	5	3	5	4	5	5	5	2	5	1	4	1	2	2	4	5	2	3	1	4	1	5	5	1	4	2	1
1354	4	0	1	5	5	5	1	5	5	5	5	5	5	5	5	5	5	5	5	5	5	5	4	1	4	1	4	1	1	1	4	4	1	5	1	4	1	5	5	1	5	1	1
956	3	1	1	5	5	2	1	5	4	5	5	5	5	1	4	2	5	4	5	3	5	5	5	1	3	1	5	1	1	1	4	5	1	4	1	4	1	5	5	2	5	1	1
587	2	0	1		5	4		5	5	5	5	5	5	2	5	4	5	5	4	4	4	4	5	1	4	1	5	1	1	1	4	4	1	5	1	5	2	5	4	1	4	1	1
886	3	1	1	4	5	4	3	4	4	5	4	5	4	2	4	4	5	4	5	4	3	3	4	1	5	1	5	1	1	1	4	5	1	4	1	5	1	5	5	1	5	1	1
1374	4	0	0	5	5	5	2	5	5	5	5	5	5	4	1	1	5	4	6	5	3	2	5	1	5	1	4	1	1	2	5	4	1	5	1	5	5	5	5	2	5	3	1
1169	4	1	0	4	4	4	1	5	4	3	3	4	2	1	2	1	1	2	3	3	2	2	5	1	5	1	4	1	1	1	5	5	1	5	1	5	1	5	5	1	5	1	1
559	2	0	1	5	5	5	1	5	5	3	5	5	5	4	4	4	4	4	5	4	4	4	5	1	5	1	5	1	1	1	5	5	1	5	1	5	3	5	5	5	5	1	1
1363	4	0	1	5	5		2	5		5	5	5	5	5	5	5	5	5	5	5	5	5	5	1	5	1	5	1	1	1	5	5	1	5	1	5	1	5	5	1	5	1	1
548	2	1	1	5	5		1	5		5	5	5	5	6	5	6	5	5	5	5	6	5	5	1	5	1	5	1	1	1	5	5	1	5	1	5	1	5	5	1	5	1	1
989	3	1	0	4	4	4	3	4	4	4	4	4											1	1	1	1	1	1	1	1	1	1	1	4	1	1	1	1	4	1	1	1
555	2	1	1	5	4	4	3	5	5	5	5	5	5	4	5	4	4	5	5	4	4	4	4	1	1	1	2	1	1	1	1	1	1	4	1	1	1	3	4	1	2	1
988	3	1	1	4	4		1	4	4	4	4	4											3	1	2	1	2	2	2	1	2	2	1	2	1	2	1	3	2	1	3	2
589	2	0	1	3	2	3	2	5	1		3												2	3	4	2	3	3	3	3	2	2	2	3	3	2	3	2	2	2	2	3
1100	4	0	0	5	5	5	1	5	1	1	1	1	1	5	5	1	4	1	3	5	3	5	4	1	1	1	4	1	1	1	1	1	1	5	1	1	3	4	4	1	1	1
386	2	1	0										2	3	5	3	5	5	2	4	1	2	2	1	2	1	1	1	1	1	2	1	1	5	1	1	3	5	5	1	4	1
796	3	1	1										2	6	3	3	1	3	6	3	4	1	3	1	4	2	2	2	4	5	1	4	3	3	5	4	2	1	1	3	5	1
385	2	0	0										2	2	1	1	1	1	1	1	1	1
931	3	0	1										4	4	2	3	2	3	4	2	2	2
920	3	1	1	5	5	2	1	4	5	5	5	5	4	4	5	5	4	4	5	1	1	1
1376	4	0	1										5	3	3	3	4	5	6	4	2	6
588	2	0	0	1	3	3	1	3	1	1	2	1
590	2	0	0	3	4	4	5	3	2	1	2	2
1	1	1	0	1	1	1	4	1	1	1	1	1	1	1	1	1	1	1	1	1	1	1	4	1	2	1	5	1	1	1	2	5	1	5	1	2	1	5	5	1	4	1	1	1	0
2	1	1	1	4	4	4	4	5	4	4	4	4	5	2	4	4	4	4	5	4	4	4	4	1	4	1	4	1	1	1	4	4	1	4	1	4	1	4	4	1	4	1	1	1	0
3	1	1	1	4	3	2	2	4	4	3	3	4	3	2	4	3	4	5	4	3	3	4	2	2	2	1	2	1	2	1	2	1	1	2	1	2	3	3	3	3	2	2	1
4	1	1	0	3	3	3	3	3	3	2	2	2	1	2	1	1	1	1	1	1	1	2	4	1	5	1	5	1	1	1	5	5	1	4	1	5	1	5	5	1	3	1	1	1	0
5	1	1	0	3	4	3	3	4	3	2	3	2	2	1	2	1	2	2	1	1	1	1	4	2	3	1	3	1	1	1	3	3	2	5	1	3	4	3	5	4	2	1	0	1
6	1	1	1	3	4	3	2	3	3	4	2	3	3	2	2	1	2	2	4	3	2	3	2	3	1	1	2	3	2	1	3	3	2	3	1	2	4	4	2	2	3	2	0		1
7	1	1	0	5	5	4	1	5	3	2	3	4	4	3	4	4	3	4	5	4	4	4	2	2	2	2	1	1	1	1	1	1	2	3	1	1	2	1	4	3	1	1	1	0
8	1	1	1	5	5	4	2	4	3	5	4	4	5	4	4	5	5	5	4	4	4	4	4	1	2	1	2	1	1	1	4	3	1	4	1	2	1	3	4	1	4	1	1		0
9	1	1	0	5	4	4	2	5	4	3	4	4	3	3	2	2	3	3	4	3	2	2	3	1	1	1	3	1	1	1	2	3	1	3	1	2	1	3	3	1	2	1	1		0
10	1	1	1	5	5	3	2	5	4	3	4	4	3	2	2	2	3	3	3	2	1	3	3	1	1	3	2	1	4	1	1	1	2	2	1	1	2	2	4	3	1	4	1	0	1
11	1	1	1	3	4	3	3	3	2	2	3	3	1	2	2	2	1	2	1	1	1	2	2	5	1	4	1	3	4	3	1	1	4	4	4	1	4	2	4	3	2	4	0	0	1
12	1	1	0	4	5	4		4	1	1	1	1	1	1	1	1	1	1	3	1	1	2	3	1	2	1	4	1	1	1	4	3	4	5	1	2	1	4	3	1	5	1	0	1
13	1	1	0	5	5	3	5	5	5	5	5	5	5	5	5	5	5	5	5	5	5	5	4	1	4	1	4	1	1	1	4	4	1	4	1	4	1	4	4	1	4	1	1	1	0
14	1	1	0	3	3	4	2	3	3	1	1	1	1	1	1	1	2	1	3	2	1	1	5	1	1	1	2	1	1	1	3	3	1	4	1	1	1	3	4	1	3	1	1		0
15	1	1	0	3	3	3	1	2	2	1	1	2	2	2	2	1	2	1	2	1	1	2	1	2	1	2	1	1	2	1	1	1	3	1	1	1	2	1	2	1	1	2	1	0
16	1	1	0	5	5	3	2	3	4	2	2	2	2	2	2	1	2	1	1	4	2	2	3	1	1	1	4	1	1	1	4	3	1	2	1	3	1	4	3	1	4	1	0		0
17	1	1	1	5	5	3	1	5	4	5	5	5	2	1	2	1	2	2	4	4	2	4	1	1	1	1	3	1	1	1	3	4	1	4	1	1	1	4	4	1	3	1	1		0
18	1	1	0	5	5	5	2	5	5	5	5	5	5	5	4	2	5	5	5	5	4	5	5	1	1	1	4	1	1	1	4	2	1	5	1	4	1	5	5	1	3	1	1	1	0
19	1	1	1	4	4	3	3	4	3	4	3	3	3	4	4	4	4	4	4	4	4	4	4	2	2	2	3	1	1	1	3	1	2	4	1	4	2	3	4	1	3	1	0
20	1	1	1	3	5	5	2	4	4	4	3	5	4	4	5	3	3	3	4	3	3	3	3	3	3	2	3	1	1	1	3	4	3	4	2	2	4	5	4	3	3	2	1	1	1
21	1	1	1	1	2	3	2	2	2	2	1	1	4	2	4	4	4	4	4	2	2	2	3	4	1	3	1	1	4	2	1	1	2	4	1	1	5	2	5	3	1	4	0		1
22	1	1	1	5	5	5	5	5	3	3	2	4	3	2	2	1	1	1	1	1	1	2	1	1	1	1	5	1	1	1	1	5	1	3	1	1	1	2	2	1	2	1	0		0
23	1	1	0	4	5	5	1	5	2	2	3	3	2	1	1	1	1	2	3	1	1	1	1	3	5	1	1	1	1	1	5	1	1	4	1	1	1	4	4	1	1	1	1
24	1	1	1	4	4		2	4	4	5	4	5	4	4	5	3	4	4	4	3	6	4	3	1	1	1	1	1	1	1	2	1	1	3	1	1	2	2	3	1	2	1	1	0
25	1	1	1	4	4	3	1	4	4	4	4	4	3	3	3	3	3	3	3	3	3	3	4	1	3	1	3	1	1	1	3	1	1	4	1	3	1	4	4	1	4	1	1		0
26	1	1	0	2	4	2	5	3	2	2	3	3	3	2	6	3	5	2	5	5	2	3	2	1	5	3	3	1	4	2	5	3	1	4	1	3	1	4	4	1	3	3	0	1
27	1	1	0	3	3	4	4		1	1	1	1	1	1	2	2	1	1	1	1	1	2	4	1	4	2	4	1	2	2	3	4	2	4	1	3	2	5	4	3	4	2	0	1
28	1	1	0	3	2	4	2	4	2	2	2	2	1	1	1	1	1	1	1	1	1	1	3	1	3	1	3	1	1	1	3	1	1	3	1	3	1	3	3	1	3	1	0		0
29	1	1	1	4	4	4	2	4	4	4	4	5	5	4	4	3	4	4	4	4	4	4	4	1	1	1	1	1	1	1	1	1	1	4	1	1	1	1	4	1	3	1	1		0
30	1	1	1	4	5	5	1	4	2	4	4	4	4	3	3	3	3	3	3	2	1	2	3	1	1	1	1	1	1	1	2	1	1	3	1	1	1	1	3	1	2	1	1	0	0
31	1	1	1	5	4	4	1	5	4	4	4	4	5	4	4	4	4	5	5	5	4	4	3	1	1	1	3	1	1	1	1	1	1	4	1	1	1	1	4	1	3	1	1		0
32	1	1	1	5	5	3	1	5	4	4	3	3	3	4	4	2	3	4	3	4	3	5	3	3	1	2	5	1	1	3	3	3	4	5	1	2	4	5	5	4	5	1	0	1	1
33	1	1	0	4	4	4		5	3	2	3	3	2	2	3	3	3	2	2	2	1	2	4	1	3	1	4	1	1	1	4	4	2	4	1	3	1	5	4	1	4	1	1	1
34	1	1	1		4	3		3	4	4	4	4	4	2	4	3	4	4	5	1	2	2	5	2	3	2	3	1	2	1	3	1	1	4	1	2	3	4	4	2	4	3	1
35	1	1	0	3	3	4	3	4	3	2	2	2	1	1	1	1	2	2	2	1	1	2	3	1	2	1	2	1	1	1	3	2	1	3	1	2	1	3	3	1	3	1	0		0
36	1	1	1	5	5		5	5		5	5	5	5	5	5	6	5	5	5	5	5	5	4	1	1	1	1	1	1	1	4	1	1	4	1	1	1	4	4	1	4	1	0		0
37	1	1	0	3	3	2	3	4	1	1	2	2	1	1	1	1	1	1	2	1	1	1	4	1	2	1	2	1	1	1	2	2	1	4	1	2	1	3	4	1	2	1	0		0
38	1	1	0	3	2	3	1	3	2	1	2	1	1	1	1	1	1	1	2	1	1	1	2	2	1	2	1	1	2	3	1	1	3	2	1	1	3	2	2	2	1	2	1	0	1
39	1	1	1	4	4	3	1	4	3	5	4	4	5	6	5	6	5	5	5	5	5	5	5	1	4	1	4	1	1	1	5	4	1	4	1	4	1	5	5	1	4	1	1	1	0
40	1	1	0	3	2	4	4	4	2	3	3	3	4	3	4	3	4	5	3	5	3	5	1	1	1	1	2	1	1	1	3	1	1	3	1	1	1	1	3	1	3	1	0	0	0
41	1	1	1	5	5	3	2	5	5	5	4	5	3	3	2	1	2	3	4	2	1	2	2	2	2	2	1	1	1	1	2	1	2	2	1	1	2	1	2	2	2	1	1	0
42	1	1	1	3	5	3		4	3	4	3	4	4	2	3	2	2	5	6	2	2	2	5	1	2	2	4	1	2	1	3	3	1	5	1	3	2	5	5	2	3	3	1	1
43	1	1	1	3	4	2		3	3	2	4		2	2	3	2	2	2	2	1	1	2	4	1	1	2	2	1	1	3	1	1	2	4	1	1	1	4	4	1	4	1	0
44	1	1	1	2	4	3	3	3	2	2	2	3	1	1	1	1	1	1	2	1	1	1	3	1	1	1	1	1	1	1	3	3	1	4	1	1	1	3	4	1	3	1	0		0
45	1	1	1	5	5	5	1	5	2	1	3	1	2	2	2	1	1	2	2	1	1	2	2	1	1	1	1	1	1	1	1	1	1	3	1	1	1	1	4	1	1	1	1	0	0
46	1	1	0	4	3	3	3	4	3	4	4	4	3	4	3	3	3	3	4	3	3	3	1	2	1	3	2	2	2	1	1	1	2	2	2	3	2	1	3	2	1	3	1	0	1
47	1	1	1	5	5	4	2	5	4	3	4	4	5	3	4	3	3	4	5	5	3	4	3	1	2	1	1	1	1	1	2	1	1	3	1	1	1	5	3	1	2	2	1
48	1	1	0	5	5	5	3	5	5	5	5	5	5	3	3	4	5	5	5	3	3	4	2	1	1	1	1	1	1	1	2	1	1	1	1	1	1	1	2	1	1	1	1	0	0
49	1	1	1	4	5	4	3	5	3	2	5	3	2	1	2	2	4	3	4	2	1	2	2	1	1	1	1	1	1	1	2	2	1	3	1	2	1	2	4	1	3	1	0		0
50	1	1	0	4	4	4	3	4	2	3	4	3	4	3	2	3	4	3	4	3	3	4	4	1	3	2	4	1	2	1	3	3	2	2	1	2	1	2	3	1	3	2	1
51	1	1	0	3	3			3	3	2	3	3	2	2	2	2	2	2	2	2	2	2	3	1	1	1	4	1	1	1	4	1	1	4	1	3	1	3	4	1	4	1	0		0
52	1	1	1	3	4	3	3	3	3	3	3	4	3	4	4	2	3	2	3	4	2	2	4	2	3	1	3	1	1	1	4	2	2	5	1	3	1	4	4	1	4	1	0	1
53	1	1	0	2	5	5	1	4	2	1	4	2	1	2	2	1	1	1	3	2	1	1	3	1	1	1	3	1	1	1	3	3	1	5	1	2	1	3	5	1	2	1	1		0
54	1	1	0	2	4	4	2	2	1	1	1	2	1	1	1	1	1	1	1	1	1	1	1	3	1	3	3	3	1	1	1	1	1	3	1	1	1	3	1	1	4	1	1	0
55	1	1	0	3	2	1		1	2	1	1	2	1	1	1	1	1	1	1	1	1	1	1	2	1	2	1	1	3	2	1	1	2	4	1	1	4	2	5	3	1	1	0	0	1
56	1	1	1	5	5	4	5	4	3	2	3	3	2	2	3	1	3	2	3	4	4	4	3	1	1	2	3	1	1	1	2	3	1	4	1	1	3	2	4	2	3	1	0
57	1	1	0	5	5	5		4	4	3	4	5	3	3	2	6	3	2	4	2	6	2	3	5	1	1	3	1	2	4	1	3	3	5	1	2	5	5	2	4	4	3	1		1
58	1	1	1	3	4	2		4	2	2	3	1	2	2	2	3	3	3	3	3	3	4	4	5	1	3	5	1	3	1	1	5	1	5	1	5	5	4	4	4	4	3	0	1	1
59	1	1	1	3	5	3	3	3	3	2	3	3	1	1	1	1	1	1	1	1	1	1	2	2	2	2	2	2	2	2	2	1	2	2	1	2	2	2	2	2	2	2	0	0
60	1	1	0	3	3	2	1	3	2	1	2	2	2	2	1	2	2	1	2	1	2	2	3	2	1	1	2	1	1	1	2	2	1	2	1	3	1	2	3	1	2	2	0
61	1	1	1	4	4	3	2	3	2	3	2	2	1	1	1	1	1	2	2	1	1	1	4	1	2	1	3	1	1	1	2	2	1	3	1	1	1	2	4	1	2	1	1		0
62	1	1	0	5	5	5	3	5	3	3	5	3	2	2	2	2	2	2	1	1	1	2	4	1	3	1	4	1	1	1	1	5	1	1	1	5	1	5	5	1	3	1	0	1	0
63	1	1	0	3	4	3	1	3	4	3	2	3	3	2	1	1	1	1	1	1	1	1	3	1	3	3	3	1	1	1	3	1	3	3	1	1	1	5	3	3	3	1	1
64	1	1	0	4	5	4	2	4	2	1	2	3	1	1	1	1	1	1	3	2	1	1	3	1	1	1	4	1	1	2	2	2	2	3	1	3	1	4	4	4	1	1	1
65	1	1	1	4	4	3	3	4	3	3	4	4	4	3	4	4	4	5	4	3	3	3	4	3	2	2	3	1	3	1	2	1	1	4	1	2	4	2	4	4	3	2	1		1
66	1	1	0	4	4	4	2	4	4	2	4	2	2	2	1	2	4	2	4	3	3	4	3	2	1	1	2	3	4	2	1	2	3	3	1	2	4	3	2	4	2	4	0		1
67	1	1	0	3	2			3	2	1	1	1	1	1	1	1	1	1	2	1	1	1	4	1	1	1	3	1	1	1	1	1	1	4	1	1	1	3	4	1	2	1	0		0
68	1	1	0	4	5	5	1	4	2	1	3	2	1	1	1	1	1	1	3	1	1	1	4	1	2	1	4	1	1	1	4	3	1	4	1	3	1	4	4	2	4	1	0	1
69	1	1	0		3					1	1	1	1	1	1	1	1	1	2	1	1	1	2	1	2	2	2	1	1	1	2	2	2	3	1	2	1	3	3	1	2	1	0
70	1	1	1	3	3	3	1	3	3	2	3	3	2	3	3	2	3	2	3	2	2	2	1	1	1	1	1	1	1	1	1	1	1	1	1	1	2	1	2	2	1	1	1	0
71	1	1	1	4	5	4	3	4	3	4	5	5	4	3	3	4	4	3	4	4	3	4	4	1	2	1	4	1	1	1	4	2	1	4	1	3	1	4	4	1	4	1	0	1	0
72	1	1	1	5	5	4	4	4	4	3	3	4	4	3	4	3	5	4	5	4	3	3	3	2	2	3	2	2	3	1	1	2	2	4	2	3	3	2	4	3	3	3	1		1
73	1	1	0	2	2	3	3	4	2	1	2	1	1	1	1	1	1	1	2	1	1	1	4	4	1	4	3	1	3	3	1	1	4	4	1	1	3	2	4	3	3	3	1		1
74	1	1	1	4	5	4		5	4	2	4	4	3	3	4	2	5	5	4	2	4	4	1	1	1	1	1	1	1	1	1	1	2	3	1	1	1	4	4	3	2	1	0	0
75	1	1	1	4	5	4	2	4	4	3	4	3	2	2	2	2	4	3	4	2	2	1	3	1	1	1	1	1	1	1	1	1	1	4	1	1	1	3	4	1	1	1	0		0
76	1	1	1	5	5	5	5	4	5	5	5	4	5	6	4	4	5	5	5	5	4	5	1	1	1	1	1	1	1	1	1	1	1	5	1	1	1	1	5	1	1	1	0	0	0
77	1	1	1	4	4	4	4	4	4	3	4	4	4	2	4	4	5	5	4	4	1	5	4	4	1	4	4	1	5	3	1	1	2	1	2	3	5	2	2	4	4	5	1		1
78	1	1	0	2	2	2	1	2	2	1	1	1	1	1	1	1	2	1	2	1	1	1	1	2	1	3	2	1	1	1	1	1	2	1	1	1	1	1	4	2	1	1	1	0
79	1	1	0	3	4	3	3	3	2	1	1	1	1	1	1	1	1	1	2	1	1	1	3	1	1	1	1	1	1	1	2	1	2	2	1	1	1	3	4	1	1	1	0	0
80	1	1	1	4	5	3	4	5	3	3	3	3	5	3	4	2	3	2	4	3	3	3	1	2	2	1	2	1	1	1	2	2	2	3	1	2	3	4	3	1	3	1	1
81	1	1	0	4	3	3	2	3	1	1	2	3	1	1	3	1	3	1	2	2	1	1	2	1	1	1	1	1	1	1	1	1	1	1	1	1	1	2	2	1	1	1	1	0	0
82	1	1	1	5	5	4	1	5	5	5	5	5	5	6	4	6	4	5	5	4	6	4	4	1	1	1	1	1	1	1	1	1	1	3	1	1	1	1	4	1	3	1	0		0
83	1	1	0			5	4			4	5	4	3	4	4	4	5	3	3	3	3	5	3	3	3	2	4	1	2	1	1	3	2	3	1	4	1	4	3	1	3	1	1
84	1	1	0	1	1	1	1	1	1	1	1	1	1	1	1	1	1	1	1	1	1	1	4	1	1	1	5	1	1	1	4	1	2	5	1	4	1	4	5	1	5	1	1	1
85	1	1	0	4	5	3		4	3	4	4	4	4	4	2	2	3	2	4	2	2	2	2	1	1	1	1	1	1	1	1	1	1	3	1	1	1	1	3	1	2	1	1	0	0
86	1	1	0	4	3	3	3	3	3	3	3	4	4	4	5	4	5	4	5	4	5	4	4	4	3	3	4	3	3	4	4	4	4	3	3	4	3	4	3	4	3	3	0	1	1
87	1	1	1	5	5	3	4	4	4	5	5	4	5	5	5	5	5	5	5	5	5	5	4	1	3	1	4	1	1	1	4	4	1	4	1	3	1	4	5	1	5	1	1	1	0
88	1	1	1	4	4	4	3	4	4	4	4	4	3	4	4	4	4	4	5	4	4	4	2	1	2	1	1	1	1	1	2	1	1	1	1	2	1	1	3	2	2	1	1	0
89	1	1	0	3	3	4	4	4	3	3	3	2	2	3	2	6	4	3	3	4	5	2	2	3	4	3	3	3	3	2	3	2	2	4	4	2	2	3	2	4	3	3	1		1
90	1	1	1	3	3	3		3	4	3	4	3	2	2	2	2	2	2	2	2	2	3	3	1	3	1	3	1	1	1	3	3	1	3	1	3	1	3	3	1	3	1	0		0
91	1	1	1	1	5	4	4	4	4	5	5	5	5	4	4	2	1	2	4	3	4	4	2	5	4	4	2	4	5	1	1	1	5	3	3	1	5	2	2	5	1	4	0	0	1
92	1	1	1	3	3	3	3	3	3	3	3	3	3	3	3	3	3	3	3	3	3	3	1	1	1	1	1	1	1	1	1	1	1	1	1	1	1	1	1	1	1	1	0	0	0
93	1	1	0	4	4	5		4		2	4	3	2	2	1	1	2	2	3	2	2	3	3	1	2	1	1	1	1	1	1	1	3	4	1	1	1	2	3	4	3	1	0
94	1	1	1	3						3	3		3	2	2	6	3	2	3	2	6	6	1	1	1	1	1	1	1	1	1	1	1	1	1	1	1	1	3	1	1	1	0	0	0
95	1	1	1	3	5	3	1	5	4	5	4	4	5	6	5	5	5	5	5	4	3	5	4	5	1	3	3	1	5	3	1	1	1	3	2	3	5	4	3	5	2	5	1		1
96	1	1	0	2	2	4		2	2	1	1	1	1	1	1	1	1	1	2	1	1	1	1	2	1	2	1	1	1	2	1	1	1	1	1	1	1	1	1	1	1	1	0	0
97	1	1	0	4	4	4	4	3	3	3	3	3	2	2	2	2	2	2	2	1	1	1	4	1	4	1	4	1	1	1	4	4	1	4	1	4	1	4	4	1	4	1	1	1	0
98	1	1	1	5	5	5	1	4	5	5	4	4	4	6	5	6	5	4	5	4	6	6	4	1	2	1	4	1	1	1	3	2	1	5	1	3	1	4	5	1	4	1	0	1	0
99	1	1	0	4	3	5	1	4	2	3	3	3	1	2	1	2	2	1	2	2	1	2	5	3	2	2	2	4	2	1	2	2	3	5	3	5	3	5	5	1	2	3	0	1	1
100	1	1	1	4	4	3	3	4	4	4	4	4	4	3	4	4	5	4	5	5	5	4	3	1	3	1	4	1	1	1	3	3	1	4	1	3	1	4	4	1	3	1	1	1	0
101	1	1	0	1	1	1	1	1	1	1	1	2	2	1	1	1	2	2	1	2	2	1	5	1	4	1	4	1	1	1	5	4	1	5	1	4	1	5	5	1	5	1	0	1	0
102	1	1	0	4	3	3	5	4	1	1	1	1	1	2	1	1	2	1	2	2	2	1	4	4	1	5	1	1	3	1	1	1	1	5	1	1	5	3	4	1	3	5	1		1
103	1	1	1	5	5	4	3	4	3	3	2	3	2	2	2	2	2	2	3	2	1	2	4	2	3	1	3	1	1	1	3	3	2	4	1	3	2	3	4	2	3	1	0
104	1	1	1	3	3	4	3	3	2	2	2	2	1	1	1	1	1	1	1	1	1	2	3	3	1	2	1	1	2	1	1	1	2	3	1	1	3	2	3	3	1	2	1	0	1
105	1	1	0	5	5	4	3	4	5	2	5	5	3	3	5	5	5	3	5	5	4	5	3	2	2	1	3	1	1	2	3	3	2	3	1	3	1	3	2	1	2	1	0
106	1	1	1	3	4	2	3	3		3	3		2	2	2	2	1	2	4	1	1	1	4	2	2	1	3	1	1	1	3	2	1	4	1	3	2	3	4	2	3	1	1
107	1	1	0	5	4	5	4	4	5	4	5	4	1	1	1	1	1	5	5	5	5	5	4	4	5	3	4	3	4	4	3	4	3	4	4	3	4	3	3	3	3	3	0	1	1
108	1	1	0	2	4	3		4	2	2	3	3	2	2	1	1	2	1	2	2	1	1	3	1	1	1	1	1	1	1	2	1	1	3	1	1	1	2	4	1	2	1	0		0
109	1	1	1	5	5	4		5	5	5	5	5	4	3	4	4	4	4	2	3	3	4	3	1	1	1	3	1	1	1	3	1	1	4	1	3	1	2	4	1	4	1	0		0
110	1	1	1	3	3	3	2	3	2	3	3	3	3	3	3	3	3	3	3	3	3	3	2	1	1	1	2	1	1	1	1	1	1	2	1	1	1	2	2	1	2	1	0	0	0
111	1	1	0	3	3	4	5	4	4	4	5	5	3	4	4	3	4	3	4	5	4	4	3	3	2	2	4	3	3	4	3	3	2	3	4	3	2	2	3	2	3	2	0		1
112	1	1	1	5	4	3		3	4	3	4	4	4	4	5	4	5	4	5	2	3	3	4	1	3	1	3	1	1	1	4	4	1	4	1	3	1	4	4	1	3	1	0	1	0
113	1	1	0	2	2	2	1	2	2	2	2	2	1	2	1	1	1	2	1	3	2	2	3	1	2	1	1	1	1	1	3	1	1	1	1	1	1	3	4	1	1	1	0		0
114	1	1	0	2	3	2	1	2	2	1	3	2	1	1	1	1	2	1	1	2	1	2	2	1	1	1	2	1	1	1	2	3	1	1	1	1	1	2	2	1	1	1	0	0	0
115	1	1	0	3	3	3	3	3	3	3	4	3	4	4	4	4	3	4	3	3	3	4	3	3	3	4	2	3	3	3	3	3	3	2	3	2	3	3	3	3	3	3	0		1
116	1	1	0	4	5	4	3	4	4	4	4	3	3	3	3	3	4	2	3	3	2	3	3	1	2	1	3	1	1	1	2	3	1	3	1	3	1	3	3	1	2	1	0		0
117	1	1	0	5	5	4	4	4	4	2	3	2	2	1	2	2	2	1	2	1	1	1	4	4	2	5	1	1	4	1	1	1	4	4	1	2	5	4	5	4	4	5	1		1
118	1	1	1	5	5	5	2	5	1	5	5	5	5	6	5	6	5	5	5	5	6	5	5	1	4	1	4	1	1	1	3	3	1	4	1	4	1	3	4	2	4	1	1	1
119	1	1	1	4	4	3	3	5	4	4	4	4	4	4	4	3	4	4	4	4	3	3	4	1	2	1	3	1	1	1	4	1	1	4	1	3	1	3	3	1	3	1	0		0
120	1	1	0	5	5	5	1	5	5	3	5	4	4	3	3	3	3	3	3	3	3	3	3	1	3	1	3	3	1	1	3	3	1	1	3	1	1	3	3	1	3	1	1
121	1	1	0	2	4	4	1	4	2	2	2	2	2	2	1	1	2	2	3	2	3	2	3	1	2	1	4	1	1	1	3	2	2	3	1	2	1	4	3	1	3	1	1
122	1	1	0	3	4	3	1	4	3	3	4	4	3	3	3	2	2	3	2	1	2	2	2	4	2	4	2	2	4	1	2	2	4	4	3	2	5	4	4	4	2	4	0		1
123	1	1	1	4	5	1	1	5	4	4	4	4	5	2	3	3	3	4	5	3	3	3	3	1	2	1	3	1	1	1	3	2	1	4	1	1	1	4	4	1	2	1	0		0
124	1	1	0	5	5	5	4	5	2	2	2	3	2	2	1	1	2	1	2	1	1	1	5	1	4	1	5	1	1	1	5	5	1	5	1	4	1	5	5	1	4	1	0	1	0
125	1	1	0	4	4	4	3	4	3	3	4	3	3	3	2	3	3	3	3	2	2	3	4	2	1	2	3	1	3	2	2	2	2	3	1	1	3	3	4	1	3	3	1		1
126	1	1	1	3	5	1	1		2	1	4	2	2	6	1	1	1	2	3	1	2	2	5	1	3	1	3	1	2	2	4	1	3	3	2	1	1	5	4	1	2	1	0
127	1	1	0	3	1	2	1	3	2	1	2	1	2	1	2	1	2	2	2	1	1	1	2	2	1	2	1	1	1	1	1	1	4	3	1	1	1	1	3	1	1	1	1	0
128	1	1	0	4	5	2	2	4	4	2	2	2	1	1	2	1	1	1	3	1	2	2	3	1	2	1	3	1	1	1	5	3	2	3	1	3	2	4	4	2	3	1	0
129	1	1	1	5	5	1	1	5	5	5	5	5	5	6	5	6	5	5	5	5	6	5	3	2	2	1	1	1	1	1	1	2	1	2	1	2	2	2	2	2	2	2	0	0
130	1	1	0	4	4	4	3	3	3	1	4	2	2	1	2	1	2	1	3	2	1	1	3	2	1	1	3	1	1	1	2	4	2	3	1	2	2	3	4	2	2	1	1
131	1	1	0	3	4	5	2	3	3	1	1	1	2	1	1	1	1	1	2	1	1	1	4	3	1	4	2	4	5	4	2	1	3	5	4	3	4	4	5	1	2	5	0		1
132	1	1	0	3	4		1	3		3	3	3	3	6	2	6	2	2	4	1	6	2	3	2	4	1	5	1	1	1	3	1	2	4	1	1	2	2	4	3	3	1	0
133	1	1	0	4	3	3		4	3	3	4	4	3	3	3	2	4	3	2	2	1	3	4	1	4	1	3	1	1	1	4	4	3	4	1	4	1	4	5	1	4	1	0	1
134	1	1	0	5	3	5	1	4	3	2	2	2	1	1	2	2	2	2	3	1	1	2	3	2	3	1	2	2	2	1	2	1	3	2	1	2	2	2	2	2	1	1	0
135	1	1	0	3	3	3		3	1	1	1	2	1	1	2	1	1	1	2	1	1	1	2	2	1	4	3	1	3	1	1	3	1	3	1	1	4	2	3	2	1	3	1		1
136	1	1	1	4	4	4	3	4	3	3	3	3	2	2	1	2	2	2	4	3	1	2	5	3	3	4	2	1	2	1	2	3	3	4	1	2	4	2	5	3	3	2	0		1
137	1	1	0	3	4		1	3		1	2	2	2	1	2	2	2	2	2	1	1	3	2	1	1	2	1	1	2	1	1	1	1	1	1	1	2	1	4	1	1	1	1	0
138	1	1	1	4	4	4	3	4	4	4	4	4	4	4	4	4	4	4	4	5	5	5	3	2	3	2	3	2	3	3	4	4	2	4	2	4	2	4	3	3	4	2	0	1	1
139	1	1	1	2	4	2	1	3	2	2	2	2	2	1	1	1	1	1	2	1	1	1	2	2	1	1	1	1	2	1	1	1	2	3	1	1	2	2	3	2	2	1	0	0
140	1	1	1	3	2	3	1	2	2	3	3	3	2	2	5	3	2	2	5	2	2	4	3	1	2	1	2	1	1	1	2	1	2	4	1	1	4	2	4	5	1	1	0
141	1	1	1	5	5	5	1	5	5	5	5	5	5	5	5	5	5	5	5	5	5	5	4	2	4	1	3	1	1	1	3	2	2	4	1	3	2	4	4	2	3	2	1	1
142	1	1	0	2	2	1		3	1	1	1	2	1	1	1	1	1	1	2	1	1	2	2	2	1	1	1	1	3	1	1	1	1	2	1	1	1	3	3	1	1	1	1	0
143	1	1	1	5	5	3	3	5	5	5	5	4	5	5	5	5	5	5	5	5	3	5	4	1	1	1	4	1	1	1	1	1	1	4	1	1	1	4	4	1	4	1	1		0
144	1	1	1	5	4	4	1	5	4	4	4	4	4	4	4	4	4	5	5	4	4	4	4	1	1	1	1	1	1	1	2	1	1	4	1	2	1	4	4	1	3	1	0		0
145	1	1	0	3	4		1	3	2	1	2	3	1	3	2	1	2	2	2	2	1	1	4	1	4	1	3	1	1	1	4	3	1	3	1	3	1	4	3	1	4	1	1	1	0
146	1	1	1	5	5	3		5	5	5	5	5	4	4	5	4	5	5	5	3	2	2	3	1	3	1	2	1	1	1	3	2	2	3	1	2	2	3	1	1	1	1	1
147	1	1	0	1	1	5	1	1	1	1	1	1	1	1	1	1	1	1	1	1	1	1	5	5	1	5	1	1	5	5	1	1	5	5	1	1	5	5	5	5	1	5	1		1
148	1	1	1	5	5	3	1	5	5	5	5	5	4	3	3	2	4	4	5	3	2	2	3	1	1	1	3	1	1	1	3	1	1	4	1	1	1	2	5	1	4	1	1		0
149	1	1	0	4	5	4	4	4	4	4	4	5	4	2	3	3	4	4	5	3	4	4	3	3	3	4	4	2	4	1	3	3	2	4	3	3	2	4	3	2	4	3	0	1	1
150	1	1	1	4	5		3	4	4	3	4	4	2	2	2	2	3	3	3	2	3	2	3	1	1	1	1	1	1	1	3	3	1	3	1	1	1	1	3	1	3	1	1		0
151	1	1	0	4	4	4	1	1			3	1	1	1	1	1	2	1	1	2	1	2	2	3	2	4	3	2	5	3	1	2	3	3	1	1	4	3	4	4	2	4	1		1
152	1	1	1	3	1	4	2	3	3	2	2	3	2	1	3	1	1	1	3	1	1	1	4	2	3	1	3	1	1	1	3	1	1	5	1	2	1	3	4	1	4	1	1
153	1	1	0	3	3	2	3	4	4	3	3	3	3	4	5	4	3	3	4	5	3	2	2	2	4	2	3	2	3	3	3	3	3	3	2	4	3	3	2	3	3	1	0		1
154	1	1	0	4	4	4	2	4	3	2	3	2	1	1	1	1	2	1	2	1	1	1	3	4	1	5	2	1	5	1	1	1	1	4	1	1	4	2	4	1	1	4	1		1
155	1	1	1	4	4			5	5	5	5	3	4	3	5	4	5	4	4	2	3	4	4	3	1	2	3	1	2	1	3	1	1	4	1	1	3	3	4	2	1	2	0
156	1	1	0	4	5	3	2	5	4	3	4	3	3	3	3	2	4	3	3	4	3	3	3	1	1	1	1	1	1	1	1	1	1	3	1	1	1	2	4	1	2	1	0	0	0
157	1	1	1	5	5	1	1	5	3	5	5	5	4	4	5	2	4	4	4	5	5	4	3	3	2	4	2	2	4	2	2	1	4	3	4	2	4	2	3	2	2	4	0		1
158	1	1	1	5	5	5	1	5	5	5	5	5	5	5	5	5	5	5	5	4	4	4	4	1	4	1	4	1	1	1	4	4	2	4	1	4	2	4	4	2	4	1	0	1
159	1	1	0	3	4	5	1	4	2	1	1	1	1	2	1	1	1	1	1	2	2	2	5	3	1	5	3	3	5	3	1	3	3	5	3	1	5	5	5	3	3	5	1		1
160	1	1	0	4	2	3		3	3	2	2		5	5	5	5	5	5	5	5	5	5	3	2	3	2	1	4	4	2	3	2	2	1	4	2	1	3	3	3	2	3	1		1
161	1	1	1	4	3	3	1	4	3	3	3	4	3	2	3	2	3	2	3	2	2	2	4	1	2	1	3	1	1	1	2	3	1	3	1	1	1	4	4	1	3	1	0		0
162	1	1	1	5	4	3	1	5	4	4	4	4	4	4	4	4	4	4	5	5	4	4	4	1	1	1	2	1	1	1	3	2	1	3	1	3	1	4	4	1	3	1	1		0
163	1	1	0	4	4		4	3	4	2	4	4	2	1	2	2	4	2	3	2	2	2	3	3	4	2	3	1	3	1	1	2	3	2	1	1	4	3	4	4	4	1	1		1
164	1	1	1	5	4	4	2	5	5	5	4	4	5	4	4	4	3	4	5	2	1	3	3	1	2	1	3	1	1	1	3	1	1	2	1	2	1	2	2	1	2	1	1		0
165	1	1	1	4	4	2	4	3	3	3	3	4	5	4	4	4	5	5	5	5	4	5	3	1	3	1	2	1	1	1	3	2	1	3	1	3	1	3	3	1	3	1	0		0
166	1	1	0	4	3	3	1	4	2	2	2	2	2	2	1	2	3	2	3	1	2	2	3	1	2	1	2	1	1	1	3	3	1	3	1	2	1	3	4	1	2	1	1		0
167	1	1	1	5	5	5	1	5	5	5	5	5	5	5	5	5	5	5	5	5	5	5	4	1	1	1	3	1	1	1	2	2	1	4	1	2	1	4	4	1	2	1	1		0
168	1	1	0	1	1	2	2	2	2	1	2	2	1	2	1	1	1	1	1	1	1	1	1	2	3	1	1	1	1	2	1	2	2	2	2	1	1	2	1	2	2	2	0	0
169	1	1	0	3	2	3	3	3	2	2	2	2	1	2	1	1	1	1	3	2	1	1	2	1	1	1	1	1	1	1	1	1	1	3	1	1	1	1	3	1	1	1	1	0	0
170	1	1	1	5	5		1	4	3	4	4	4	5	4	4	4	5	4	5	4	3	3	4	1	2	1	2	1	1	1	3	3	1	4	1	2	1	3	4	1	1	1	0		0
171	1	1	1	4	3	4	2	4	5	4	3	4	4	1	4	3	3	3	4	1	1	1	5	3	1	2	3	1	2	2	1	1	3	4	1	1	3	3	5	2	3	3	0		1
172	1	1	1	5	5	5	3	5	5	5	5	5	4	5	5	5	5	5	5	5	2	5	5	1	5	1	5	1	1	1	4	4	1	5	1	4	1	5	5	1	4	1	1	1	0
173	1	1	1	4	4	4	2	4	4	4	4	4	3	3	3	3	4	3	3	3	3	3	4	1	3	1	3	1	1	1	3	3	1	4	1	3	1	4	3	1	3	1	0		0
174	1	1	0	5	5	4	4	4	2	1	4	2	3	1	3	1	4	2	4	3	2	3	4	1	2	2	4	1	1	1	2	3	2	4	1	3	2	3	5	2	3	1	0
175	1	1	1	5	4	3	2	5	4	5	5	5	5	4	5	5	5	5	5	5	5	5	4	1	1	1	1	1	1	1	1	1	1	4	1	1	1	2	4	1	1	1	1		0
176	1	1	0	4	4	3		4	4	2	2	3	2	6	1	1	2	1	2	1	2	2	2	4	1	4	3	2	1	2	1	1	2	4	2	1	1	4	4	1	3	1	0		1
177	1	1	0	3	1	2	1	2	1	1	2	1	1	1	1	1	1	1	2	1	1	2	4	1	3	1	4	1	1	1	4	4	1	4	1	2	1	4	4	2	3	1	1	1
178	1	1	1	4	4	3	3	4	3	5	4	5	5	3	4	4	4	5	5	4	3	5	3	2	3	2	3	1	1	1	2	2	3	2	1	2	1	3	4	1	2	1	0
179	1	1	0	4	4	3	2	4	3	3	3	3	1	2	2	2	1	2	3	2	2	3	2	1	1	1	1	1	1	1	1	1	1	2	1	1	1	1	2	1	1	1	0	0	0
180	1	1	0	3	4	3	2	5	4	3	2	4	2	5	3	3	4	2	3	2	2	3	3	1	3	1	3	1	1	1	3	3	1	1	1	3	1	3	3	2	3	1	0
181	1	1	0	5	5	4		5		4	4	4	4	4	2	4	4	4	4	4	4	4	5	1	5	1	5	1	1	1	5	5	1	5	1	5	1	5	5	1	5	1	0	1	0
182	1	1	1	4	4	3	3	4	3	4	4	4	3	4	3	3	3	4	3	3	3	4	4	4	2	2	2	3	1	1	1	3	4	4	1	3	3	4	4	3	2	3	0		1
183	1	1	0	4	5	4	3	4	3	2	3	4	2	1	3	3	2	3	4	3	2	2	3	1	3	1	3	1	1	1	4	3	1	4	1	4	1	3	3	1	4	1	0	1	0
184	1	1	1	4	5			4	4	4	4	4	4	3	3	3	3	4	5	3	4	5	4	1	3	1	3	1	1	1	4	3	1	4	1	3	1	3	4	1	4	1	1	1	0
185	1	1	0	4	4	2	2	4	3	2	2	3	2	2	2	2	3	1	2	1	1	2	2	3	2	2	3	1	2	1	3	1	1	3	1	2	3	2	3	3	3	3	0		1
186	1	1	1	4	4	3	2	4	4	4	4	4	3	4	4	3	5	4	4	5	4	4	2	1	1	1	1	1	2	1	1	1	2	3	1	1	1	1	3	1	1	1	1	0
187	1	1	1	3	4	4	2	3	3	3	3	4	3	1	3	2	3	3	4	2	1	1	2	3	1	2	1	1	2	1	1	1	2	3	1	1	3	1	2	2	2	2	1	0
188	1	1	1	2	2	4	2	1	1	2	1	1	1	1	1	1	1	1	1	1	1	1	2	5	1	4	3	1	4	3	1	1	4	2	1	1	5	2	1	5	2	5	1	0	1
189	1	1	1	5	5			5	5	5	5	5	5	4	5	3	3	5	5	3	2	3	4	1	3	1	4	1	1	1	4	4	1	4	1	4	1	4	4	1	3	1	1	1	0
190	1	1	1	2	5	4	1	2	3	1	1	3	1	1	1	1	1	1	3	1	1	1	4	3	1	3	3	1	2	4	1	1	1	5	1	1	2	1	5	1	3	2	1		1
191	1	1	0	3	3	3	4	2	1	2	1	2	1	1	1	1	1	1	1	1	1	1	4	1	1	1	2	1	1	1	1	1	1	4	1	1	1	4	5	1	4	1	1		0
192	1	1	1	5	5	5	5	5	5	5	5	5	5	5	5	5	5	5	5	5	5	5	5	1	3	1	4	1	1	1	5	3	1	1	1	3	1	2	5	1	4	1	1	1	0
193	1	1	1	5	4	2	3	4	4	4	5		5	4	4	4	5	5	6	5	4	3	3	2	4	3	4	1	1	1	4	4	2	3	1	2	2	4	4	1	4	1	0	1
194	1	1	1	5	3	4	3	5	4	3	4	5	5	3	5	3	5	4	5	3	2	3	4	2	1	1	2	1	2	1	2	2	2	4	1	2	2	3	3	3	3	2	0
